# Supplementary material for: The success rate of processed predicted models in molecular replacement: implications for experimental phasing in the AlphaFold era
Source: Acta Crystallogr D Struct Biol. 2024 Oct 3;80(Pt 11):766–79. doi: 10.1107/S2059798324009380 (PMC11544426; doi:10.1107/S2059798324009380)
Supplement: Supplementary file 2 [file d-80-00766-sup2.xlsx]

## Sheet: Table 1, failed
PDBID	Resolution (Å)	Number of entities	Number of molecules in ASU per entity	Biological assembly	Number of residues in each entity	Secondary structure	SOCKET2: Contains coiled-coil?	Crystal pathology: contains twinning?	Crystal pathology: contains tNCS?
7px1	2.33	1	2	Homo 2-mer	89	All helix	No	No	Yes
7sfy	2.5	2	2024-02-04	Hetero 3-mer	46, 42	All helix	Yes	No	No
7t6a	1.65	2	2024-02-02	Hetero 2-mer	185, 44	Mostly sheet, All sheet	No, No	No	No
7uv8	2.7	2	2024-02-01	Hetero 3-mer	150, 212	Mostly helix, All helix	No, Yes	No	No
7w91	3.29	1	12	Homo 6-mer	56	All helix	Yes	No	No
7ztw	1.93	1	4	Homo 2-mer	150	Mostly helix	No	No	Yes
8auc	3.5	1	2	Monomer	600	Mostly helix	Yes	No	Yes
8b8d	2.4	1	4	Homo 4-mer	115	All helix	Yes	No	No
8jpa	2.3	1	2	Homo 2-mer	183	All helix	No	No	Yes
8opz	1.5	1	1	Homo 3-mer	641	Mostly sheet	No	Yes	No
8bt6	2.33	1	1	Monomer	2646	Mostly helix	Yes	No	No
8tv0	3.1	1	5	Homo 5-mer	2537	Mixed	Yes	No	No

## Sheet: Supp Tab 1, solved readily
PDBID	Resolution (Å)	Number of molecules in ASU per entity	Biological assembly	Secondary Structure	SOCKET2: Contains coiled-coil?	AF2 Neff/length	AF2 total sequences in MSA	AF2 Average pLDDT	AF2 TMscore	CF Neff/length	CF total sequences in MSA	CF Average pLDDT	CF TMscore	Solution r_cc_local	Solution r_cc_global
7y8u	2.1	1, 1	Hetero 2-mer	Mostly helix	No	5.56, 3.72	3082, 5950	0.8 0.87	0.87, 0.64	0.01, 0.01	25, 280	57.7 63.9	0.65, 0.42	0.818	0.691
8bvp	2.1	1	Monomer	Mostly helix	Yes	0.02	66	0.83	0.89	0.01	57	86.3	0.89	0.528	0.47
8a14	1.9	2	Homo 2-mer	Mostly sheet	No	0.01	302	0.55	0.5	0.01	188	69.5	0.53	0.018	0.005
7uzt	1.86	2	Homo 2-mer	Mostly sheet	No	0.04	34	0.72	0.72	0.01	9	58	0.62	0.77	0.585
7xds	2.06	1	Monomer	All helix	Yes	0.02	242	0.66	0.59	0.01	98	59.3	0.58	0.799	0.707
8oq1	1.55	3	Homo 3-mer	Mostly sheet	No	0.35	5848	0.88	0.97	0.01	198	80.4	0.93	0.833	0.757
7qx4	2.6	4	Homo 4-mer	Mixed	No	0.03	1639	0.88	0.93	0.01	85	51.8	0.64	0.872	0.787
8gsx	2.86	1	Monomer	Mostly sheet	No	3.05	1721	0.79	0.47	0.02	103	79	0.47	0.016	0.01
7vwv	2.59	1	Monomer	Mostly helix	No	0.06	20	0.68	0.65	0.02	11	75.5	0.68	0.692	0.607
7qlr	2.46	2	Homo 2-mer	Mostly helix	Yes	0.02	3348	0.79	0.8	0.02	111	87.3	0.67	0.755	0.653
8a30	1.45	2	Homo 2-mer	Mostly helix	No	0.14	18191	0.94	0.94	0.02	9941	91.5	0.94	0.781	0.735
8i6z	1.95	2	Homo 2-mer	Mostly helix	No	0.13	17817	0.91	0.91	0.02	9865	89.6	0.91	0.803	0.756
8i16	2.24	1	Monomer	Mostly helix	No	0.03	3521	0.79	0.78	0.02	1420	82.1	0.78	0.81	0.749
7yn1	2.5	2	Homo 2-mer	Mostly helix	Yes	0.02	22	0.78	0.87	0.02	14	69.6	0.71	0.832	0.711
8hx3	2.28	1	Monomer	Mostly sheet	No	0.52	2330	0.86	0.95	0.02	172	92	0.97	0.783	0.734
7v52	2.38	1	Monomer	Mostly helix	No	4.21	4348	0.88	0.8	0.02	616	89.3	0.8	0.869	0.813
8a82	2.05	1, 1	Hetero 2-mer	Hetero 2-mer	No	3.36, 0.12	4451, 46	0.91 0.78	0.86, 0.39	0.03, 0.05	792, 23	89.6 82.1	0.86, 0.37	0.8	0.746
7fac	2.71	1	Monomer	Mixed	No	0.05	501	0.49	0.53	0.03	94	81	0.82	0.012	0.018
8bhd	3.17	2	Homo 2-mer	Mostly helix	No	0.74	2786	0.66	0.67	0.03	420	67.1	0.63	0.649	0.501
7tdr	2.28	1	Monomer	All helix	No	0.05	128	0.6	0.49	0.03	43	70.9	0.49	0.664	0.482
7tds	2.2	1	Monomer	All helix	No	0.05	128	0.61	0.53	0.03	43	70.9	0.5	0.703	0.528
8ebf	2.5	1	Monomer	Mostly helix	Yes	1.51	5883	0.88	0.89	0.03	309	90.6	0.88	0.716	0.658
7viv	2	6	Homo 6-mer	Mostly helix	No	0.22	39	0.65	0.71	0.03	11	75.2	0.75	0.423	0.351
7qwc	1.69	3	Homo 3-mer	All helix	No	6.76	926	0.58	0.51	0.03	2	93.2	0.52	0.761	0.68
7qwd	1.35	5	Homo 5-mer	All helix	No	1.32	163	0.59	0.71	0.03	2	94.6	0.68	0.773	0.721
8b3e	1.26	2	Homo 2-mer	Mostly helix	Yes	2.03	1331	0.83	0.87	0.03	44	70.7	0.75	0.794	0.748
8aez	2.57	1	Monomer	Mostly helix	No	0.04	80	0.86	0.93	0.03	68	87.8	0.93	0.847	0.764
7v54	2.12	1	Monomer	Mostly helix	Yes	4.17	4378	0.88	0.8	0.03	537	88.9	0.8	0.88	0.823
7v57	2.35	1	Monomer	Mostly helix	Yes	4.24	4111	0.87	0.79	0.03	476	88.6	0.79	0.882	0.822
7v56	2.27	1	Monomer	Mostly helix	Yes	4.06	3153	0.88	0.8	0.03	402	86.5	0.8	0.884	0.824
7v7x	2.7	1	Monomer	Mostly helix	No	4.17	3367	0.87	0.82	0.03	461	89.7	0.82	0.885	0.82
7fh5	2	1	Monomer	Mostly helix	No	4.19	4449	0.87	0.8	0.03	502	87.8	0.79	0.882	0.82
7uyg	1.5	1	Monomer	Mostly helix	Yes	0.05	86	0.83	0.72	0.04	54	89.8	0.7	0.484	0.422
7w63	2.32	3	Homo 3-mer	Mostly sheet	No	0.05	149	0.52	0.5	0.04	76	60.4	0.51	0.676	0.524
8b4l	3.39	2	Homo 2-mer	All helix	No	7.36	7239	0.91	0.89	0.04	285	92.4	0.9	0.73	0.618
8b3w	1.68	3	Homo 3-mer	Mostly helix	Yes	2.83	1645	0.89	0.87	0.04	49	87.7	0.92	0.746	0.693
7ym5	3.45	1	Monomer	Mostly helix	No	0.06	180	0.93	0.97	0.04	125	92.9	0.97	0.775	0.679
7xcc	1.75	1	Monomer	All helix	No	0.05	30	0.85	0.84	0.04	22	88.4	0.81	0.855	0.792
8dpk	1.94	1	Monomer	Mostly helix, Mixed	No	4.43	2375	0.87	0.9	0.04	135	87.5	0.88	0.858	0.815
7yco	1.96	1, 1	Hetero 2-mer	Mixed	No	0.09, 7.24	381, 13152	0.87 0.93	0.97, 0.22	0.05, 2.93	143, 7886	87.5 98.1	0.95, 0.22	0.852	0.792
8j1w	1.95	1	Monomer	All helix	Yes	1.39	5257	0.78	0.66	0.05	2264	82.3	0.68	0.027	0.022
7wmz	1.92	1	Monomer	Mostly helix	No	4.15	2879	0.93	0.96	0.05	661	95.1	0.96	0.489	0.444
8hek	1.23	1	Monomer	Mixed	No	0.07	22	0.69	0.72	0.05	13	82.6	0.8	0.614	0.537
7x0o	2	1	Monomer	Mostly helix	No	6.58	4996	0.89	0.91	0.05	239	91.4	0.92	0.754	0.696
7r1m	1.64	3	Homo 3-mer	All sheet, Mostly sheet	No	1.87	1262	0.8	0.8	0.05	106	83.9	0.81	0.792	0.725
7mch	2.95	1	Monomer	Mostly helix	No	4.23	4266	0.89	0.89	0.05	383	92.7	0.89	0.824	0.741
8srz	1.25	2	Homo 2-mer	All helix	No	0.14	34	0.86	0.93	0.05	14	95.3	0.94	0.845	0.793
7r0x	2.83	1	Monomer	Mostly helix	No	3.86	13402	0.86	0.78	0.05	8498	82.9	0.78	0.847	0.764
8eo2	2.31	1	Monomer	Mostly sheet	No	0.05	56	0.88	0.93	0.05	39	87.2	0.93	0.851	0.782
7ym7	2.2	1	Monomer	Mostly helix	No	0.06	179	0.93	0.95	0.05	125	94	0.96	0.854	0.809
7wmw	2.05	1	Monomer	Mostly helix	No	4.15	2879	0.93	0.91	0.05	661	95.1	0.9	0.862	0.814
7wmx	2.26	1	Monomer	Mostly helix	No	4.15	2879	0.93	0.96	0.05	661	95.1	0.96	0.891	0.836
7wmy	2.27	1	Monomer	Mostly helix	No	4.15	2879	0.93	0.96	0.05	661	95.1	0.96	0.894	0.837
8j1x	2.25	1	Monomer	Mostly helix	Yes	1.37	5194	0.79	0.67	0.06	2454	82.6	0.67	0.594	0.536
7sie	1.3	1	Monomer	Mostly sheet	No	2.42	2789	0.9	0.9	0.06	439	90	0.9	0.753	0.699
8j98	2.9	1	Monomer	All helix	No	1.37	5194	0.79	0.74	0.06	2454	82.6	0.75	0.794	0.71
7xp9	1.93	1	Monomer	All helix	No	0.27	49	0.62	0.78	0.06	14	82.9	0.83	0.744	0.661
8fbe	1.73	1	Monomer	Mostly sheet	No	0.07	41	0.83	0.89	0.06	44	88.7	0.92	0.807	0.752
8gjw	1.93	1	Monomer	Mostly helix	No	3.48	3249	0.89	0.94	0.06	157	90.6	0.94	0.83	0.77
8gy4	2.5	1	Monomer	Mostly helix	No	1.79	4078	0.87	0.77	0.06	120	83.7	0.78	0.847	0.774
7vxt	1.88	2	Homo 2-mer	Mixed	No	0.1	416	0.6	0.65	0.06	294	68.7	0.53	0.855	0.735
8hd2	1.6	1	Monomer	Mostly helix	No	4.91	4185	0.91	0.87	0.06	1017	93.4	0.87	0.858	0.821
8fia	2.4	2	Homo 2-mer	Mostly sheet	No	0.1	22733	0.84	0.89	0.06	6700	89.1	0.9	0.859	0.805
7ww4	2.23	1	Monomer	Mixed	No	0.47	14944	0.91	0.98	0.06	23567	97	0.98	0.863	0.813
7qda	2.1	1	Monomer	Mostly helix	No	0.28	3084	0.89	0.98	0.06	77	94.4	0.98	0.883	0.828
8ilc	2.2	1	Monomer	Mostly helix	No	0.12	568	0.77	0.82	0.07	273	89.2	0.75	0.698	0.633
7uwu	2.19	1	Monomer	Mostly sheet	No	0.08	3897	0.91	0.9	0.07	3069	93.8	0.93	0.714	0.652
8d3t	2.37	2	Homo 2-mer	Mixed	No	1.82	4179	0.9	0.88	0.07	816	92.7	0.9	0.833	0.776
8aew	2.72	2	Homo 2-mer	Mostly helix	No	0.78	16632	0.94	0.95	0.07	5118	93.7	0.96	0.846	0.773
7xfp	1.87	1	Monomer	All sheet	No	0.46	265	0.85	0.91	0.07	200	94.5	0.91	0.851	0.804
8i8y	2.9	2	Homo 2-mer	Mostly sheet, Mixed	No	2.25, 2.34	10500, 10523	0.49 0.49	0.54, 0.52	0.08, 0.1	618, 646	81.6 80.1	0.59, 0.58	0.173	0.185
7x8u	2.89	1	Monomer	All helix	Yes	1.02	1099	0.81	0.73	0.08	238	80.3	0.8	0.025	0.02
7rdn	2.49	1	Monomer	Mostly helix	No	1.8	1528	0.87	0.83	0.08	64	85.5	0.82	0.79	0.731
7fa1	1.6	1	Monomer	Mixed	No	0.07	507	0.87	0.89	0.08	69	89	0.92	0.742	0.677
7sua	1.65	1	Monomer	Mostly helix	No	0.15	505	0.71	0.66	0.08	216	86.5	0.66	0.831	0.791
7x7i	1.55	2	Homo 2-mer	Mostly helix	No	2.68	5174	0.94	0.96	0.08	1819	94.1	0.96	0.835	0.79
7x9r	2.25	1	Monomer	All helix	Yes	4.14	4929	0.86	0.86	0.08	328	90.5	0.86	0.775	0.72
7ej3	1.6	2	Homo 2-mer	Mostly helix	No	0.21	14541	0.89	0.93	0.08	5174	91.4	0.93	0.87	0.811
8cpn	1.85	1	Monomer	Mostly sheet	No	4.35	2715	0.81	0.74	0.09	2093	84.7	0.74	0.773	0.705
7wdt	1.65	1	Monomer	Mixed	No	0.68	16273	0.83	0.81	0.09	9927	91.4	0.84	0.785	0.705
8smq	2	2	Homo 2-mer	Mostly sheet	No	0.32	178	0.89	0.73	0.09	42	90.8	0.73	0.806	0.743
8f3k	2.1	1	Monomer	Mostly helix	No	0.14	99	0.82	0.89	0.09	33	91.1	0.9	0.853	0.805
8ok4	1.23	3	Homo 3-mer	Mostly helix	No	2.78	2170	0.81	0.85	0.1	144	83	0.8	0.654	0.619
7wn7	1.9	2	Homo 2-mer	Mostly sheet	No	0.14	369	0.78	0.81	0.1	146	84.5	0.8	0.863	0.818
7t69	1.68	1	Monomer	Mostly sheet	No	0.11	126	0.7	0.76	0.11	97	78.1	0.76	0.838	0.788
8ahd	2.1	1	Monomer	Mostly helix	No	5.72	4497	0.89	0.88	0.11	2266	91.1	0.88	0.84	0.78
7qrj	1.38	3	Homo 3-mer	Mostly sheet	No	1.14	630	0.73	0.76	0.12	52	81.6	0.75	0.741	0.604
7y56	1.75	1	Monomer	Mostly helix	No	0.31	202	0.88	0.88	0.12	78	87.6	0.91	0.729	0.66
8f8n	1.8	1	Monomer	All helix	No	0.25	1000	0.63	0.63	0.12	661	79.4	0.63	0.815	0.758
8d89	1.6	1	Monomer	Mostly helix	No	4.91	5287	0.89	0.92	0.12	434	91	0.92	0.849	0.802
7u08	3.31	1	Monomer	Mostly sheet	No	6.2	7839	0.61	0.54	0.13	481	66.7	0.53	0.731	0.626
7uba	1.6	1	Monomer	Mostly helix	No	0.52	741	0.86	0.87	0.13	776	89	0.87	0.845	0.798
7v3o	1.83	1	Monomer	Mixed	No	3.78	3644	0.91	0.83	0.13	1426	90.4	0.83	0.848	0.799
7wjl	2.4	2	Homo 2-mer	Mostly helix	No	2.56	14398	0.93	0.94	0.13	4118	94.6	0.94	0.88	0.838
7ulo	2.21	2, 1	Hetero 3-mer	Mostly sheet, All sheet	No	0.17, 0.23	226, 15	0.91 0.08	0.94, 0.15	0.14, 0.05	307, 2	95.7 72.8	0.94, 0.17	0.529	0.322
8bfi	3	1, 1, 1	Hetero 3-mer	Mostly helix, All helix	Yes	0.35, 2.03, 0.5	3953, 12623, 5946	0.51 0.78 0.53	0.48, 0.21	0.14, 0.26, 0.38	8282, 1588, 2102	80.8 79.6 82.1	0.51, 0.25	0.228	0.177
8hja	2.38	2	Homo 2-mer	Mostly helix	No	0.26	2354	0.63	0.62	0.14	1436	85.9	0.59	0.674	0.578
8df2	2.35	4	Homo 4-mer	Mixed	No	0.37	4729	0.88	0.75	0.14	719	86.3	0.74	0.781	0.656
8car	2.68	1	Monomer	Mostly helix	No	0.69	18586	0.89	0.9	0.14	3293	91.3	0.92	0.818	0.698
7x45	2.26	2	Homo 2-mer	All helix	Yes	0.55	467	0.71	0.7	0.15	114	83.8	0.71	0.685	0.477
8gbe	1.46	1	Monomer	Mostly helix	No	0.79	765	0.86	0.89	0.15	110	79.4	0.84	0.836	0.771
8i6h	2.29	3	Homo 3-mer	Mixed	No	4.23	1976	0.86	0.8	0.16	182	89.3	0.79	0.727	0.677
8hhv	1.6	2	Homo 2-mer	Mostly sheet	No	0.9	7215	0.94	0.97	0.16	5678	95.6	0.97	0.842	0.79
7sfn	2.1	2	Homo 2-mer	Mostly sheet	No	6.96	1896	0.76	0.76	0.16	168	87.7	0.76	0.855	0.81
8ic1	1.8	2	Homo 2-mer	Mostly sheet	No	0.9	7154	0.94	0.97	0.16	5516	95.6	0.97	0.865	0.815
8dtu	2.45	1, 1, 1	Hetero 3-mer	All sheet, Mostly sheet, Mostly helix	No	0.37, 12.11, 45.97	2797, 13, 12276	0.06 0.87 0.44	0.45, 0.04	0.17, 18.13, 186.28	2, 12581, 13338	70.5 91.8 91.0	0.47, 0.05	0.752	0.635
7wej	3.09	2	Homo 2-mer	Mostly helix	Yes	1.15	3593	0.82	0.77	0.17	1402	82.5	0.77	0.633	0.556
7ypf	2.5	3	Homo 3-mer	Mixed	No	4.64	2020	0.87	0.82	0.17	173	91.2	0.82	0.689	0.631
7ype	2.2	3	Homo 3-mer	Mixed	No	4.64	2020	0.87	0.84	0.17	173	91.2	0.83	0.716	0.658
7fax	1.8	1, 1	Hetero 2-mer	Mostly helix, All helix	No	5.25, 0.86	1153, 55	0.79 0.03	0.87, 0.3	0.18, 0.06	297, 2	87.4 78.0	0.87, 0.29	0.725	0.646
7ytu	1.5	1, 1	Hetero 2-mer	Mostly sheet, Mixed	No	0.23, 0.32	60, 76	0.58 0.65	0.61, 0.28	0.18, 0.22	57, 58	82.5 82.6	0.6, 0.28	0.692	0.509
7ytt	1.81	1, 1	Hetero 2-mer	Mixed, Mostly helix	No	0.23, 0.32	60, 76	0.59 0.66	0.68, 0.29	0.18, 0.22	57, 58	82.5 82.6	0.63, 0.28	0.732	0.522
8gjy	1.5	1	Monomer	Mostly helix	No	3.34	6472	0.9	0.84	0.18	1468	91.8	0.84	0.745	0.699
7qce	2.1	1	Monomer	Mostly helix	No	0.24	1754	0.82	0.86	0.18	1264	87.8	0.87	0.829	0.768
8k5l	1.67	2	Homo 2-mer	Mostly helix	No	8.59	2521	0.91	0.93	0.18	281	93.4	0.93	0.838	0.793
7o6w	2.64	2	Homo 2-mer	All helix	No	0.99	1323	0.83	0.98	0.18	1058	95.7	0.98	0.851	0.786
8f7n	2.7	2	Homo 2-mer	All helix	Yes	0.49	920	0.77	0.64	0.19	363	91.7	0.64	0.617	0.449
7pwe	2.08	2	Homo 2-mer	Mostly helix	No	0.8	6280	0.88	0.71	0.19	4636	96.9	0.7	0.689	0.602
7r6s	1.9	1	Monomer	Mostly helix	No	0.59	9217	0.63	0.58	0.19	9792	91.1	0.58	0.604	0.419
7uvg	1.77	1	Monomer	Mostly sheet	No	0.35	689	0.86	0.84	0.19	232	90.9	0.87	0.781	0.704
7q5y	2.7	1, 1, 1, 1, 1, 1	Hetero 6-mer	Mostly helix	Yes	1.66, 1.05, 2.78, 3.88, 13.91, 3.66	12521, 12126, 12821, 16170, 14541, 12936	0.9 0.9 0.95 0.75 0.83 0.8	0.98, 0.28	0.2, 0.72, 3.62, 2.04, 30.15, 1.41	16155, 26177, 16797, 8778, 8786, 21407	91.0 89.2 93.6 88.9 94.4 83.8	0.97, 0.28	0.802	0.681
7wrw	3	6	Homo 6-mer	Mostly helix	No	1.11	5803	0.88	0.92	0.2	3559	89.3	0.92	0.815	0.732
7o6t	2.02	2	Homo 2-mer	All helix	No	0.82, 0.82	0, 1241, 1241	0.8 0.79	0.57, 0.57	0.21, 0.21	1059, 1059	91.5 91.5	0.58, 0.58	0.743	0.701
7o6u	1.84	2	Homo 2-mer	All helix	No	0.8	1302	0.84	0.66	0.21	1059	96.4	0.66	0.828	0.783
8a1i	2.69	1	Monomer	Mostly helix	No	5.17	7887	0.86	0.83	0.21	632	89.7	0.83	0.823	0.765
7p4a	2.9	4, 2, 2	Hetero 8-mer	Mixed, All helix, Mostly helix	No	0.39, 0.66	2068, 208	0.83 0.75	0.92, 0.48	0.22, 0.44	7457, 291	92.6 87.8	0.79, 0.48	0.766	0.682
7fia	2.13	1	Monomer	Mostly helix	No	0.42	1378	0.75	0.64	0.22	624	91.7	0.64	0.793	0.666
7xzf	1.3	1	Monomer	Mostly sheet	No	1.14	4330	0.92	0.95	0.22	586	95	0.95	0.83	0.784
7roa	1.82	1	Monomer	All helix	No	1.59	451	0.75	0.79	0.22	114	75	0.72	0.849	0.775
7o6v	2.5	1	Monomer	All helix	No	0.63	1264	0.8	0.9	0.22	1059	90.5	0.9	0.861	0.813
7z3b	1.65	1	Monomer	Mostly sheet	No	8.22	2343	0.79	0.78	0.23	1884	84.4	0.77	0.836	0.796
8siu	1.8	1, 1	Hetero 2-mer	Mostly sheet, All sheet	No	5.67, 0.58	7480, 373	0.92 0.23	0.93, 0.29	0.24, 0.19	2201, 83	92.4 64.0	0.93, 0.33	0.856	0.795
7pzt	1.84	1	Monomer	Mostly helix	No	0.31	210	0.93	0.98	0.24	173	97.6	0.98	0.871	0.827
7yji	2.1	2	Homo 2-mer	Mostly helix	No	0.85	1237	0.76	0.83	0.25	239	74.3	0.69	0.835	0.719
7fex	2.69	1	Monomer	Mixed	No	0.51	4540	0.84	0.83	0.26	3128	88.4	0.84	0.827	0.757
7zv1	1.74	1	Monomer	Mixed	No	0.84	1186	0.74	0.7	0.27	211	79.9	0.69	0.875	0.803
7zju	2.17	1, 1	Hetero 2-mer	Mixed	No	4.99, 23.28	2841, 8116	0.9 0.76	0.87, 0.36	0.28, 20.27	1117, 9208	92.3 86.0	0.87, 0.39	0.833	0.769
8emb	3.06	1	Monomer	Mostly sheet	No	0.65	7976	0.7	0.59	0.28	2296	89.6	0.85	0.703	0.517
7yhl	2.7	2	Homo 2-mer	Mostly helix	No	5.97	1558	0.91	0.94	0.28	192	94.6	0.94	0.719	0.662
7ujb	4.12	1	Monomer	Mostly helix	Yes	2.08	16412	0.9	0.97	0.28	5751	92.7	0.97	0.753	0.648
8b55	1.36	2	Homo 2-mer	Mostly sheet	No	7.82	3837	0.79	0.78	0.28	561	82	0.76	0.841	0.802
7zu3	1.74	1	Monomer	Mixed	No	6.43	1308	0.64	0.57	0.29	152	77.2	0.58	0.59	0.464
8brp	2.6	2	Homo 2-mer	Mostly helix	No	1.85	3139	0.91	0.93	0.29	875	92.1	0.93	0.836	0.78
8ay2	2.5	1	Monomer	Mostly helix	Yes	0.83	3435	0.89	0.89	0.29	1156	89.5	0.9	0.871	0.795
7ups	2.43	1	Monomer	Mostly helix	No	0.32	191	0.77	0.57	0.3	162	85.5	0.58	0.502	0.294
7fib	2.1	2	Homo 2-mer	Mixed	No	9	4206	0.86	0.8	0.31	397	91.8	0.8	0.614	0.569
7vep	2.15	1	Monomer	Mostly helix	No	7.88	3907	0.9	0.92	0.31	880	95.6	0.93	0.872	0.815
7xn2	1.6	2	Homo 2-mer	Mostly helix	No	8.16	3226	0.86	0.86	0.32	4147	90.5	0.86	0.79	0.746
8da2	2.6	1	Monomer	Mostly helix	No	1.1	14140	0.85	0.73	0.32	16079	85.3	0.73	0.852	0.768
7vs2	2.5	1	Monomer	Mostly sheet	No	0.52	246	0.87	0.94	0.32	149	86.1	0.92	0.852	0.768
7qld	2.15	1	Monomer	Mostly sheet	No	0.34	195	0.79	0.84	0.34	202	83.5	0.86	0.645	0.536
8bcx	1.94	1	Monomer	Mostly helix	Yes	0.72	9840	0.89	0.81	0.34	4743	92.6	0.81	0.778	0.713
8am4	2.02	1	Monomer	Mostly sheet	No	0.95	2413	0.88	0.89	0.34	721	93.1	0.89	0.857	0.816
7wwq	2.72	1, 1	Hetero 2-mer	All sheet, Mixed	No	0.58, 2.38	5309, 213	0.91 0.03	0.82, 0.27	0.35, 0.06	3086, 33	92.6 77.3	0.82, 0.54	0.843	0.742
7urp	1.03	1	Monomer	Mostly sheet	No	0.49	702	0.91	0.97	0.36	359	97.4	0.97	0.775	0.731
7ymo	1.8	1	Monomer	Mixed	No	0.44	874	0.89	0.97	0.36	382	92.7	0.95	0.855	0.812
7y79	2.32	2	Homo 2-mer	Mostly sheet	No	2.19	1624	0.89	0.88	0.36	306	94.7	0.87	0.866	0.823
8cnr	1.45	1	Monomer	Mostly helix	Yes	0.58	10166	0.95	1	0.37	7985	95.3	0.99	0.847	0.798
7uf8	2.5	4	Homo 4-mer	Mostly helix	No	8.77	14742	0.91	0.94	0.37	5004	92.2	0.94	0.854	0.776
7znr	2.65	1	Monomer	Mostly sheet	No	2.15	7610	0.92	0.93	0.37	1913	92.9	0.93	0.894	0.828
7zns	2.3	1	Monomer	Mostly sheet	No	2.15	7610	0.92	0.93	0.37	1913	92.9	0.93	0.895	0.833
7wux	1.8	2, 2	Hetero 4-mer	Mostly sheet, Mostly helix	Yes	4.45, 2.93	2440, 2589	0.79 0.89	0.8, 0.19	0.39, 0.14	1044, 578	88.3 92.7	0.81, 0.19	0.848	0.798
7wuw	1.75	2, 2	Hetero 4-mer	Mostly helix, Mostly sheet	Yes	4.45, 2.93	2440, 2589	0.8 0.89	0.8, 0.19	0.39, 0.14	1044, 578	88.3 92.7	0.81, 0.18	0.852	0.804
8h3z	2.35	2	Homo 2-mer	Mixed	No	17.25	12781	0.88	0.88	0.39	1911	91.7	0.87	0.821	0.754
7wup	2.3	2	Homo 2-mer	Mostly helix	Yes	7.75	15124	0.84	0.87	0.39	2861	89.4	0.84	0.857	0.816
8hbr	2.2	1	Monomer	All helix	No	0.76	919	0.88	0.91	0.4	745	94.5	0.91	0.844	0.802
7pk2	1.25	1	Monomer	Mixed	No	3.08	5773	0.92	0.95	0.42	2235	96.2	0.94	0.816	0.782
7qsj	1.35	1	Monomer	Mostly helix	Yes	4.07	5568	0.91	0.92	0.43	3926	93.7	0.92	0.877	0.837
7x15	2.85	1	Monomer	All helix	No	0.51	1829	0.9	0.93	0.44	1487	94.6	0.93	0.869	0.787
8au6	2	1	Monomer	Mostly helix	No	4.23	3482	0.84	0.69	0.45	1510	87.7	0.69	0.834	0.789
8a2n	2.35	2	Homo 2-mer	Mostly helix	No	5.69	3214	0.85	0.79	0.46	1209	85.4	0.78	0.866	0.809
8jj7	1.77	1	Monomer	Mixed	No	3.8	14603	0.94	0.95	0.47	5025	96.5	0.95	0.837	0.792
8cgm	1.7	1	Monomer	Mostly sheet	No	6.77	2736	0.8	0.82	0.5	655	86.2	0.82	0.823	0.777
6st5	2.82	1	Monomer	Mostly helix	Yes	2.03	9493	0.9	0.88	0.5	4297	91.1	0.89	0.836	0.761
7u01	2.3	1	Monomer	Mostly sheet	No	8.28	2210	0.66	0.63	0.5	470	72.3	0.64	0.779	0.709
8ag9	1.56	1	Monomer	Mostly helix	No	1.85	10912	0.91	0.65	0.52	3116	94.6	0.65	0.847	0.819
8gs1	2.7	1, 1	Hetero 2-mer	Mostly sheet, Mostly helix	Yes	5.09, 3.26	2046, 2588	0.83 0.92	0.85, 0.19	0.53, 0.17	1216, 563	91.3 93.7	0.84, 0.19	0.892	0.821
7y3w	1.9	2	Homo 2-mer	All helix	No	2.53	4531	0.95	0.96	0.53	1335	96.2	0.96	0.869	0.813
7qe1	1.95	1	Monomer	Mostly helix	No	1.41	14537	0.94	0.96	0.55	8972	94.6	0.96	0.848	0.783
7rt7	2.49	1, 1	Hetero 2-mer	Mixed	No	1.1, 2.2	0, 953, 970	0.85 0.87	0.91, 0.28	0.56, 1.17	553, 492	87.1 95.5	0.88, 0.28	0.827	0.756
7xpr	2.1	4	Homo 4-mer	Mixed	No	2.66	6201	0.94	0.96	0.56	1372	95.6	0.96	0.848	0.795
7yt9	2.6	1	Monomer	Mostly sheet	No	3.76	5553	0.82	0.86	0.58	2221	86.5	0.87	0.811	0.716
8deh	1.82	1	Monomer	Mostly helix	No	7.95	12313	0.73	0.65	0.59	9782	85.7	0.64	0.756	0.665
8ehc	2	1	Monomer	Mostly sheet	No	1.37	269	0.83	0.93	0.59	106	93.8	0.93	0.851	0.809
7yv0	2.34	1	Monomer	Mixed	No	2.71	6050	0.94	0.98	0.59	1373	95.8	0.98	0.851	0.804
7el5	1.95	1	Monomer	Mixed, Mostly helix	No	0.8	11314	0.82	0.79	0.61	5716	88.2	0.79	0.723	0.677
8efm	2.13	2	Homo 2-mer	Mostly helix, Mixed	No	1.94	2191	0.87	0.85	0.61	1139	91.8	0.85	0.574	0.52
7wzv	1.9	1	Monomer	Mixed	No	5.55	5180	0.88	0.92	0.62	3083	91.1	0.92	0.833	0.764
7pva	1.91	2	Homo 2-mer	Mostly helix	Yes	0.82	17433	0.87	0.92	0.65	13013	91.8	0.92	0.697	0.646
7pv7	2.41	2	Homo 2-mer	Mostly helix	Yes	0.82	17433	0.87	0.9	0.65	13013	91.8	0.91	0.712	0.654
7x0n	1.68	1	Monomer	Mostly helix	No	10.28	12944	0.94	0.94	0.66	2338	96	0.95	0.707	0.662
7x0k	1.7	1	Monomer	Mostly helix	No	10.28	12944	0.93	0.9	0.66	2338	96	0.9	0.712	0.676
7x0j	1.7	1	Monomer	Mostly helix	No	10.28	12944	0.94	0.93	0.66	2338	96	0.94	0.721	0.681
7t5t	1.35	1	Monomer	Mostly helix	No	4.94	5814	0.88	0.86	0.66	3131	92	0.85	0.745	0.679
7x0m	2	1	Monomer	Mostly helix	No	10.28	12944	0.93	0.95	0.66	2338	96	0.95	0.722	0.68
7x0i	1.7	1	Monomer	Mostly helix	No	10.28	12944	0.94	0.93	0.66	2338	96	0.99	0.71	0.677
7x0l	1.9	1	Monomer	Mostly helix	No	10.28	12944	0.94	0.98	0.66	2338	96	0.96	0.863	0.83
8ebg	1.43	1	Monomer	Mostly helix	No	9.18	10822	0.9	0.94	0.67	3362	93.8	0.94	0.864	0.815
7xrb	1.65	2	Homo 2-mer	Mostly helix	No	1.4	2248	0.89	0.91	0.71	1206	93.6	0.91	0.845	0.796
8en9	2.6	3	Homo 3-mer	All helix	No	5.81	5149	0.95	0.96	0.71	1581	96.2	0.95	0.92	0.86
8iib	2.69	1	Monomer	Mostly helix	No	4.37	5381	0.92	0.71	0.73	1159	93	0.71	0.809	0.725
7rxu	2.4	1	Monomer	Mixed	No	9.24	2209	0.85	0.8	0.77	578	88.9	0.81	0.804	0.744
7zhl	2.2	1	Monomer	Mixed	No	1.24	831	0.85	0.91	0.77	530	94.7	0.91	0.815	0.779
7tlw	1.75	1	Monomer	Mixed	No	2.67	2404	0.83	0.84	0.78	1572	89.7	0.83	0.809	0.768
8fns	1.01	1	Monomer	Mostly helix	No	14.34	4092	0.86	0.97	0.8	1704	96.2	0.98	0.55	0.506
7v0f	2.35	8	Homo 8-mer	Mixed	No	4.89	4268	0.93	0.82	0.83	4245	97.5	0.82	0.731	0.538
7wuz	1.93	1	Monomer	Mostly helix	No	3.8	2355	0.92	0.96	0.85	1118	94.5	0.96	0.869	0.805
7v2s	2.13	2	Homo 2-mer	Mixed	No	9.98	6125	0.88	0.82	0.87	887	91.9	0.82	0.813	0.777
7wh9	2.8	6	Homo 6-mer	Mostly helix	Yes	4.43	16408	0.88	0.92	0.87	7517	90.9	0.91	0.878	0.813
8k1i	1.95	4	Homo 4-mer	Mostly helix	No	4.18	12810	0.94	0.96	0.91	4771	96.4	0.96	0.838	0.786
8bgt	2.15	2	Homo 2-mer	Mostly helix	No	11.55	14080	0.9	0.96	0.92	6374	94.9	0.97	0.828	0.761
7pjr	1.51	1	Monomer	Mostly helix	No	3.09	7474	0.92	0.9	0.93	4813	91.6	0.9	0.86	0.816
8b73	2.24	2	Homo 2-mer	Mostly helix	No	7.3	14712	0.93	0.96	0.93	4139	95.8	0.97	0.868	0.817
8fzz	2.68	1, 1	Hetero 2-mer	Mixed, Mostly helix	No	2.04, 7.19	2670, 3147	0.85 0.91	0.45, 0.17	0.96, 0.45	1652, 846	91.9 92.9	0.45, 0.16	0.826	0.628
7w2o	3.21	2	Homo 2-mer	All helix	Yes	15.9	12475	0.86	0.8	0.96	8447	91.3	0.81	0.614	0.565
7w2q	1.8	2	Homo 2-mer	Mostly helix, All helix	Yes	15.9	12475	0.86	0.85	0.96	8447	91.3	0.85	0.751	0.711
7y0y	2.09	2	Homo 2-mer	Mostly helix, All helix	Yes	15.9	12475	0.85	0.8	0.96	8447	91.3	0.8	0.786	0.736
8i59	3.21	2	Homo 2-mer	Mostly sheet	No	0.92	9193	0.92	0.92	0.96	7507	92.1	0.92	0.873	0.786
8u01	3	1	Monomer	Mixed	No	2.2	16122	0.95	0.96	0.96	6407	96.2	0.96	0.887	0.816
7rl3	1.75	1	Monomer	Mixed	No	2.51	906	0.8	0.84	0.99	853	90.9	0.82	0.827	0.793
7ydo	1.58	8	Homo 8-mer	Mostly helix	No	1.39	1409	0.7	0.74	1.01	1090	87.2	0.74	0.799	0.643
7eoz	3.4	1	Monomer	Mostly helix	No	2.66	14209	0.91	0.88	1.01	8497	90.1	0.87	0.83	0.725
7fgp	1.47	2	Homo 2-mer	Mostly helix	No	11.26	13491	0.92	0.93	1.03	5474	92.5	0.93	0.817	0.753
8ax2	1.62	2	Homo 2-mer	Mostly helix	No	7.24	7754	0.9	0.95	1.03	5428	93.5	0.95	0.859	0.801
7vyu	1.8	2	Homo 2-mer	Mostly helix	No	9.13	7894	0.93	0.93	1.04	2490	94	0.93	0.89	0.848
7ur2	1.89	1	Monomer	Mostly helix	No	6.45	10443	0.79	0.75	1.05	2705	83.4	0.75	0.826	0.754
7xrx	1.88	1	Monomer	Mostly helix	No	2.86	5343	0		1.05	4876	96.8	0.98	0.869	0.821
7xmw	2.59	2	Homo 2-mer	Mostly sheet	No	0.6	220	0.65	0.65	1.1	243	92.9	0.72	0.729	0.616
8bfh	2.2	1	Monomer	All helix	No	1.59	2826	0.85	0.88	1.11	1955	93.5	0.88	0.839	0.799
8gy8	1.94	2	Homo 2-mer	Mostly helix	No	2.49	4643	0.83	0.66	1.14	2885	88.3	0.66	0.692	0.583
7vbo	1.5	1	Monomer	Mostly sheet	No	7.51	2642	0.88	0.88	1.14	2709	90.7	0.86	0.829	0.78
8gup	2.3	1	Monomer	Mostly helix	Yes	6.12	2890	0.9	0.95	1.21	1694	96.5	0.95	0.86	0.807
7xpc	3.31	1, 1	Hetero 2-mer	All helix, Mostly helix	No	2.74, 0.27	8781, 49	0.93 0.62	0.96, 0.44	1.23, 0.06	6522, 14	95.8 82.9	0.95, 0.44	0.767	0.672
7ewf	2.85	1, 1, 1	Hetero 3-mer	Mostly helix	Yes	3.5, 1.07, 1.17	2221, 4806, 4389	0.87 0.88 0.29	0.88, 0.38	1.23, 0.11, 1.49	3187, 292, 2793	92.2 90.5 68.1	0.88, 0.38	0.806	0.725
7yle	2.05	1	Monomer	Mostly helix	No	7.78	8944	0.84	0.61	1.36	3761	92.9	0.6	0.716	0.548
8abt	1.39	3	Homo 3-mer	Mixed	No	6.87	4750	0.86	0.88	1.39	4818	92.5	0.9	0.792	0.719
8k76	1.49	2	Homo 2-mer	Mostly helix	No	9	8077	0.92	0.95	1.41	4951	95	0.95	0.851	0.806
7te2	2.25	1	Monomer	Mostly helix	No	9.31	4105	0.79	0.84	1.42	824	92.3	0.82	0.644	0.58
7tom	1.85	1	Monomer	Mostly helix	No	2.32	16520	0.9	0.92	1.43	9607	91	0.92	0.829	0.778
7xgt	1.7	2	Homo 2-mer	Mixed	No	5.49	6052	0.86	0.87	1.47	4005	92.4	0.87	0.868	0.826
8aaj	3.7	1, 1, 1	Hetero 3-mer	Mixed, Mostly sheet	No	4.86, 4.12, 14.62	2346, 7599, 3279	0.68 0.67 0.78	0.49, 0.35	1.49, 0.23, 1.76	3893, 742, 771	89.4 89.7 89.3	0.47, 0.35	0.629	0.482
7sz3	2.2	2	Homo 2-mer	Mixed	No	4.03	4614	0.86	0.45	1.6	3070	89.4	0.45	0.789	0.713
7sz2	2.2	2	Homo 2-mer	Mixed	No	4.03	4614	0.85	0.46	1.6	3070	89.4	0.45	0.799	0.715
8gq9	2.3	8	Homo 8-mer	Mixed	No	4.56	13597	0.94	0.98	1.69	5915	96	0.98	0.89	0.833
7ykv	2.04	2	Homo 2-mer	Mostly helix	No	4.18	6230	0.92	0.85	1.73	4297	96.5	0.86	0.773	0.726
7yik	2.19	2	Homo 2-mer	Mostly helix	No	4.11	6319	0.92	0.84	1.77	4514	96.9	0.82	0.762	0.71
7yk4	2.7	1, 1, 1	Hetero 3-mer	Mostly sheet, All sheet	No	5.7, 8.46, 11.84	9071, 12224, 12487	0.8 0.85 0.77	0.82, 0.58	1.8, 4.18, 14.36	13229, 14000, 5820	88.6 95.6 91.4	0.81, 0.57	0.406	0.33
7zk1	2.65	1, 1, 1	Hetero 3-mer	Mostly helix, Mostly sheet	Yes	4.16, 9.94, 10.6	12241, 5513, 12293	0.82 0.9 0.88	0.85, 0.27	1.81, 8.29, 9.6	4368, 11019, 11468	87.8 95.6 93.0	0.75, 0.28	0.841	0.727
7ris	1.72	1	Monomer	Mostly sheet	No	7.38	12567	0.94	0.94	1.84	5745	97.1	0.94	0.884	0.855
7qeh	1.67	1	Monomer	Mostly sheet	No	6.43	3215	0.81	0.82	1.89	2156	91.6	0.82	0.848	0.813
7yjs	2.5	1	Monomer	Mostly helix	No	6.34	9730	0.93	0.95	1.92	4522	95.5	0.95	0.859	0.807
7yjt	2.1	1	Monomer	Mostly helix	No	6.34	9730	0.93	0.96	1.92	4522	95.5	0.95	0.884	0.845
7yjq	1.6	1	Monomer	Mostly helix	No	6.34	9730	0.93	0.96	1.92	4522	95.5	0.95	0.887	0.85
7yjp	1.88	1	Monomer	Mostly helix	No	6.34	9730	0.93	0.95	1.92	4522	95.5	0.95	0.898	0.861
7yjr	2.3	1	Monomer	Mostly helix	No	6.34	9730	0.93	0.95	1.92	4522	95.5	0.95	0.905	0.867
7vs6	2.5	2	Homo 2-mer	Mostly sheet	No	7.09	2382	0.88	0.94	1.94	1255	95	0.94	0.832	0.76
7rkb	2.5	1	Monomer	Mixed	No	14.92	5772	0.9	0.91	10.13	5465	96.1	0.91	0.858	0.797
7v1o	2.4	1	Monomer	Mostly helix	No	10.73	13396	0.93	0.97	10.25	9022	95	0.97	0.862	0.798
7wlh	2.65	1	Monomer	Mostly helix	No	7.18	12749	0.79	0.74	11.07	13148	84.8	0.74	0.814	0.741
8k1c	1.89	4	Homo 4-mer	Mixed, Mostly helix	No	5.31	13649	0.95	0.99	12.18	21905	97.6	0.99	0.873	0.836
8k1f	2.4	2	Homo 2-mer	Mostly helix	No	17.68	13592	0.91	0.83	13.45	8616	93.9	0.83	0.82	0.778
8avz	1.96	2	Homo 2-mer	Mostly helix	No	5.26	12574	0.93	0.92	14.03	10000	94.1	0.92	0.864	0.797
8dtn	2.2	4, 4	Hetero 8-mer	Mostly sheet, All helix	No	10.04, 40.11	12057, 2900	0.89 0.47	0.91, 0.29	14.47, 189.04	11521, 14718	95.2 89.1	0.91, 0.25	0.762	0.67
7pv5	1.6	1	Monomer	Mixed	No	25.56	3249	0.7	0.86	14.54	7052	85.3	0.85	0.673	0.599
8h0r	1.2	2	Homo 2-mer	Mostly sheet	No	16.84	11946	0.85	0.96	15.1	7847	93	0.94	0.83	0.79
7x6z	1.43	1, 1	Hetero 2-mer	Mostly sheet, Mixed	No	8.74, 1.05	11823, 13	0.92 0.07	0.96, 0.51	16.16, 0.17	8911-02-01	96.5 70.5	0.96, 0.64	0.839	0.795
8ezs	2.47	1, 1	Hetero 2-mer	Mixed, Mostly helix	No	13.74, 6.1	4098, 12488	0.84 0.92	0.94, 0.15	18.0, 2.31	7259, 4970	92.0 92.2	0.93, 0.15	0.832	0.781
8ezr	1.95	1, 1	Hetero 2-mer	Mixed, Mostly helix	No	13.74, 6.1	4098, 12488	0.83 0.92	0.96, 0.16	18.0, 2.31	7259, 4970	92.0 92.2	0.95, 0.15	0.722	0.665
7o5i	1.35	6	Homo 6-mer	Mostly helix	No	12.85	12927	0.94	0.99	19.43	10039	97.3	0.99	0.858	0.805
8h0h	2.74	2	Homo 2-mer	Mixed	No	9.79	2897	0.88	0.78	2.01	2442	94.7	0.77	0.823	0.76
8aid	1.52	2	Homo 2-mer	Mixed	No	8.54	2562	0.88	0.93	2.02	2569	95.3	0.92	0.875	0.814
8bd1	1.26	2, 2	Hetero 4-mer	Mixed	No	4.03, 5.79	2041, 1353	0.89 0.88	0.93, 0.31	2.11, 0.28	3000, 223	94.1 93.9	0.93, 0.31	0.821	0.768
7wa9	1.9	1	Monomer	Mixed	No	10.2	3207	0.89	0.93	2.11	3077	95.8	0.93	0.814	0.761
7tvl	0.89	1	Monomer	Mixed	Yes	3.12	3284	0.93	0.97	2.12	4242	97.1	0.97	0.757	0.713
7ytl	2.62	2	Homo 2-mer	Mostly helix	No	12.33	14371	0.93	0.89	2.14	5126	95	0.9	0.83	0.76
7xpi	2	2	Homo 2-mer	Mostly helix	No	12.33	14371	0.92	0.9	2.14	5126	95	0.9	0.837	0.764
8asa	2.2	1	Monomer	Mostly helix	No	5.19	3694	0.93	0.95	2.2	4038	95.4	0.95	0.843	0.795
7ynx	2.3	1	Monomer	Mixed	No	3.05	7622	0.79	0.87	2.23	13376	89.8	0.89	0.837	0.759
8heh	1.4	2	Homo 2-mer	Mixed	No	9.65	3723	0.84	0.85	2.29	7073	90.4	0.85	0.854	0.795
8hav	2.1	2	Homo 2-mer	Mostly helix	No	3.25	15019	0.94	0.78	2.35	13496	95.3	0.78	0.846	0.806
7vch	2.85	1	Monomer	Mostly helix	No	2.98	5640	0.94	0.96	2.47	4874	95.4	0.97	0.831	0.783
7tlv	1.5	1	Monomer	Mostly helix	No	9.26	4611	0.9	0.9	2.6	2700	94.3	0.91	0.824	0.743
7zhd	1.65	1	Monomer	Mixed	No	10.7	2624	0.87	0.91	2.62	1743	92.9	0.91	0.801	0.735
7uav	2.2	2	Homo 2-mer	Mostly helix	Yes	3.45	1830	0.86	0.84	2.64	1549	96.6	0.83	0.809	0.753
7zu8	2.05	1	Monomer	Mostly sheet	No	3.08	10497	0.87	0.84	2.85	6706	86.7	0.83	0.858	0.793
8gj9	1.6	1	Monomer	All helix	No	16.77	1794	0.66	0.89	2.86	879	84.9	0.74	0.797	0.724
7fgn	1.2	1	Monomer	Mixed	No	16.88	2034	0.86	0.89	2.92	1632	96.4	0.91	0.756	0.714
7smg	2.3	4	Homo 4-mer	All helix	No	12.37	8985	0.88	0.92	21.59	10793	93.5	0.92	0.876	0.817
8h1g	1.43	2	Homo 2-mer	Mostly helix	No	9.69	11870	0.88	0.99	22	8440	96.3	0.96	0.753	0.701
8h1f	1.22	2	Homo 2-mer	Mostly helix	No	10.66	12060	0.87	0.96	22.77	7828	96.6	0.96	0.727	0.671
8h1e	1.22	2	Homo 2-mer	Mostly helix	No	10.66	12060	0.87	0.96	22.77	7828	96.6	0.96	0.73	0.675
7zug	1.07	1	Monomer	Mixed	No	17.95	12164	0.78	0.9	24.82	10291	87.4	0.9	0.614	0.552
7ygf	2.08	1	Monomer	Mostly helix	No	16.2	12593	0.93	0.97	26.97	11975	96.7	0.96	0.873	0.825
7ug8	1.8	2	Homo 2-mer	Mostly helix	No	6.52	13064	0.92	0.94	3	11009	95.4	0.94	0.862	0.827
7xky	2.46	1, 1	Hetero 2-mer	Mixed, Mostly helix	No	3.85, 6.14	12693, 12355	0.9 0.93	0.92, 0.26	3.09, 4.45	10845, 10466	94.6 97.2	0.92, 0.25	0.865	0.818
8g1y	1.43	1	Monomer	Mostly helix	No	3.5	14455	0.95	0.94	3.17	15277	96.5	0.94	0.775	0.733
7vqk	2	2	Homo 2-mer	Mostly helix	No	8.76	8052	0.91	0.96	3.3	7581	96.3	0.96	0.868	0.812
7xg9	1.5	1	Monomer	Mostly helix	No	6.19	8039	0.9	0.95	3.33	6259	91.4	0.94	0.803	0.735
8b2e	1.1	1	Monomer	Mostly helix	No	8.09	6175	0.93	0.98	3.35	7587	98	0.98	0.805	0.742
8u00	1.85	1	Monomer	Mostly helix	No	8.26	8767	0.93	0.88	3.41	10017	96.2	0.88	0.826	0.777
7pc1	1.9	1	Monomer	All helix	No	11.4	1606	0.71	0.72	3.55	1328	92.7	0.73	0.781	0.685
8a24	2.36	1	Monomer	Mostly helix	No	9.91	9226	0.88	0.88	3.62	5973	91	0.88	0.824	0.757
8g28	1.3	4	Homo 4-mer	Mostly helix, All helix	No	9.32	11647	0.89	0.96	3.73, 4.03	11008, 18035	97.5	0.95	0.853	0.807
7u2v	2.55	2	Homo 2-mer	All helix	No	8.48	9141	0.82	0.43	3.81	7995	83.3	0.43	0.72	0.654
8glb	2.1	2	Homo 2-mer	Mostly helix	No	4.16	12940	0.91	0.93	3.82	12839	93.3	0.92	0.845	0.789
8ena	2.5	1	Monomer	Mostly sheet	No	5.11	10384	0.94	1	3.96	10719	96.3	0.99	0.896	0.845
8f03	1.39	1	Monomer	Mostly sheet	No	5.03	10370	0.94	1	3.99	10728	96.9	0.99	0.895	0.856
8f01	1.8	1	Monomer	Mostly sheet	No	5.03	10370	0.94	1	3.99	10728	96.9	0.99	0.914	0.872
7wx0	1.4	2	Homo 2-mer	Mostly sheet	No	14.22	12092	0.93	0.99	30.51	14664	98.1	0.99	0.847	0.791
7wx1	1.65	2	Homo 2-mer	Mostly sheet	No	14.22	12119	0.93	0.99	30.6	14737	98.1	0.99	0.873	0.82
7wwt	1.6	2	Homo 2-mer	Mostly sheet	No	15.45	12303	0.93	0.99	30.7	14622	98.1	0.99	0.836	0.778
8f07	1.05	1	Monomer	Mixed	No	11.37	13077	0.96	1	30.75	18201	98	1	0.824	0.794
8f05	1.8	1	Monomer	Mixed	No	11.37	13077	0.96	1	30.75	18201	98	1	0.908	0.881
8f06	1.8	1	Monomer	Mixed	No	11.37	13077	0.96	1	30.75	18201	98	1	0.913	0.885
7wwy	1.5	2	Homo 2-mer	Mostly sheet	No	14.49	12139	0.93	0.99	30.81	14740	98.1	0.99	0.827	0.767
8dfk	3.2	2	Homo 2-mer	Mixed	No	20.86	12813	0.43	0.4	31.69	19501	81.2	0.4	0.672	0.418
8ajq	1.25	2	Homo 2-mer	Mostly sheet	No	18.59	12099	0.89	0.97	38.46	11002	95.9	0.97	0.743	0.682
7y7o	1.9	1	Monomer	Mostly helix	No	13.59	12518	0.86	0.84	39.32	13196	89.6	0.84	0.861	0.786
7xre	2.76	6	Homo 6-mer	Mostly helix, Mixed	No	8.06	12701	0.93	0.92	4.01	11939	94.6	0.91	0.846	0.771
7yr9	1.7	2	Homo 2-mer	Mixed	No	11.04	11985	0.91	0.97	4.39	15113	96.9	0.97	0.848	0.801
8em5	1.95	1	Monomer	All sheet	No	9.25	3263	0.82	0.88	4.61	4453	92.2	0.88	0.858	0.79
8f00	1.2	1	Monomer	Mostly helix	No	11.09	5908	0.91	0.99	4.74	5508	98.1	0.99	0.86	0.832
8ezo	1.9	1	Monomer	Mostly helix	No	11.09	5908	0.91	0.98	4.74	5508	98.1	0.98	0.881	0.84
8f0b	1.9	1	Monomer	Mostly helix	No	11.09	5908	0.91	0.99	4.74	5508	98.1	0.98	0.888	0.852
8ezp	1.9	1	Monomer	Mostly helix	No	11.09	5908	0.91	0.99	4.74	5508	98.1	0.99	0.893	0.856
8ezu	1.9	1	Monomer	Mostly helix	No	11.09	5908	0.91	0.99	4.74	5508	98.1	0.98	0.901	0.865
8ezx	1.9	1	Monomer	Mostly helix	No	11.09	5908	0.91	0.99	4.74	5508	98.1	0.99	0.907	0.872
8dq2	1.8	2	Homo 2-mer	Mostly helix	No	11.66	2659	0.88	0.95	4.8	7561	95.8	0.95	0.689	0.642
8c3d	2	1	Monomer	Mixed	No	9.3, 0.69	12063, 13	0.94	0.99	43.21, 0.33	17947, 2	98	0.99	0.847	0.791
8g1n	2.74	1	Monomer	Mostly helix	No	10.68	12315	0.87	0.85	47.14	19659	91.9	0.84	0.836	0.736
8cwt	1.35	3, 3	Hetero 6-mer	Mostly helix, All helix	No	19.63, 10.61	12019, 12520	0.76 0.81	0.81, 0.38	47.62, 37.44	14178, 15956	89.4 84.6	0.81, 0.38	0.326	0.248
8i3j	2.69	1	Monomer	Mostly helix	Yes	5.91	12544	0.76	0.87	5.06	10657	92.9	0.82	0.71	0.632
8ab2	2.1	4	Homo 4-mer	Mostly helix	No	5.62	13254	0.92	0.92	5.28	12120	94.8	0.92	0.805	0.742
8hp8	2.4	1	Monomer	Mostly helix	No	9.58	4304	0.91	0.99	5.51	4614	97.2	0.97	0.891	0.827
8ep6	1.5	1	Monomer	Mostly helix	No	8.36	7259	0.94	0.93	5.64	7194	97.7	0.94	0.853	0.823
8d0o	2.1	2	Homo 2-mer	Mostly helix	No	6.95	13133	0.87	0.91	5.95	10889	91.9	0.91	0.844	0.78
8hn2	2.3	2	Homo 2-mer	Mostly sheet	No	16.33	11729	0.87	0.88	52.69	10636	94.4	0.88	0.834	0.747
8i2d	1.31	1	Monomer	Mixed	No	20.77	12017	0.91	0.96	54.55	14450	98.1	0.96	0.807	0.76
7th0	1.9	2	Homo 2-mer	Mostly helix	No	27.17	1720	0.7	0.85	58.47	7484	89.6	0.84	0.82	0.77
8a38	2.2	1	Monomer	Mostly helix	No	19.89	12411	0.77	0.76	58.69	13754	88.3	0.76	0.685	0.57
8hn3	1.65	1	Monomer	All helix	No	22.2	9945	0.84	0.97	59.03	12818	96.7	0.96	0.84	0.751
7wuk	1.63	1	Monomer	Mixed	No	5.89	6279	0.86	0.89	6.09	3801	97.3	0.89	0.764	0.728
8dtq	1.45	2	Homo 2-mer	All helix	No	12.81	1618	0.87	0.9	6.35	2615	96.6	0.9	0.811	0.762
7ww2	2.7	2	Homo 2-mer	Mostly helix	No	7.3	13637	0.96	0.98	6.39	17462	97.4	0.98	0.862	0.813
8ahz	1.7	3	Homo 3-mer	Mostly helix	No	11.11	13051	0.92	0.91	6.81	9103	94.4	0.91	0.861	0.816
8bve	2.14	2	Homo 2-mer	Mixed	No	9.59	13670	0.82	0.8	6.87	12290	90.2	0.82	0.717	0.624
8dvq	2.19	1	Monomer	Mixed	No	18.16	11831	0.84	0.76	67.79	13839	87.7	0.76	0.812	0.748
8dwz	2.21	1	Monomer	Mixed	No	18.16	11831	0.84	0.76	67.79	13839	87.7	0.76	0.822	0.759
8dp6	1.3	1	Monomer	Mostly helix	No	9.49	12637	0.91	0.96	7.67	9000	95.9	0.96	0.829	0.784
7w86	1.8	1	Monomer	Mostly helix	No	8.13	12062	0.86	0.91	7.97	8226	93.5	0.93	0.789	0.752
8dc1	1.62	1	Monomer	Mostly helix	No	9.97	13125	0.95	0.99	8.16	8293	97	0.99	0.844	0.787
8bkd	1.4	2	Homo 2-mer	Mostly helix	No	10.21	12062	0.92	0.94	8.77	10020	96	0.95	0.871	0.829
8dop	2	2	Homo 2-mer	Mostly helix	No	8.21	12950	0.88	0.84	8.91	14820	92.1	0.85	0.861	0.824
7yuj	1.87	2	Homo 2-mer	Mostly helix	No	9.02	3437	0.84	0.88	9.31	8341	91.8	0.89	0.777	0.719
7w6z	3.15	1	Monomer	Mostly helix	No	5.5	14854	0.85	0.68	9.96	13731	91.6	0.72	0.544	0.457
7snr	2	2	Monomer	Mostly sheet	No	0.15	88	95.5	0.88	0.01	12	39.2	0.36	0.901	0.859

## Sheet: Supp Tab 2, splitting required
PDBID	Resolution (Å)	Number of molecules in ASU per entity	Biological assembly	Secondary Structure	SOCKET2: Contains coiled-coil?	AF2 Neff/length	AF2 total sequences in MSA	AF2 Average pLDDT	AF2 TMscore	CF Neff/length	CF total sequences in MSA	CF Average pLDDT	CF TMscore	Solution r_cc_local	Solution r_cc_global
7pcv	2.42	2	Monomer	Mixed	No	15.56	10424	86.9	0.69	9.11	9677	87.5	0.69	0.834	0.786
7udi	2.24	2	Homo 2-mer	Mostly helix	No	3.48	2253	93.7	0.48	0.07	216	93.6	0.49	0.863	0.807
7w54	2.64	2,4	Hetero 6-mer	Mixed	No	0.02, 16.84	274, 12092	87.5	0.5, 0.4	0.02, 129.59	148, 21460	86.9	0.51, 0.41	0.866	0.802
7w6y	3.1	1	Monomer	Mostly helix	No	5.5	14854	91	0.64	9.96	13731	91.4	0.66	0.795	0.65
7wjg	2.42	2	Homo 4-mer	Mostly helix	Yes	3.4	5857	85.9	0.38	1.38	11137	86.3	0.37	0.815	0.745
7xbj	2.08	2	Monomer	Mostly helix	No	0.01	1225	65.1	0.44	0.01	257	73.6	0.45	0.813	0.667
7xhz	1.92	1	Monomer	Mostly helix	No	12.77	10194	95.6	0.9	0.4	3476	96	0.9	0.575	0.441
7yfj	2.4	2	Homo 2-mer	All helix	Yes	1.23	2197	90.2	0.58	0.69	1759	91.3	0.62	0.872	0.809
7zbh	3.3	6	Homo 6-mer	Mostly helix	No	0.81	15064	88.3	0.54	4.42	29516	90.2	0.54	0.722	0.581
7zgi	2.6	2	Monomer	Mostly helix	No	6.79	8966	85.8	0.62	0.06	660	88.9	0.6	0.871	0.797
8bke	2	2	Monomer	Mostly sheet	-	0.63	4727	89.1	0.99	0.02	809	90.7	0.99	0.853	0.812
8ewh	2.33	2	Monomer	Mixed	No	0.43	17958	86.5	0.76	1.17	24676	88.7	0.75	0.826	0.772
8fnr	1.4	4	Homo 2-mer	Mostly helix	No	11.66	2659	95.5	0.93	4.8	7561	95.8	0.93	0.525	0.434
8gt9	2	2	Homo 2-mer	All helix	Yes	6.38	1567	96.6	0.64	1.76	747	96.9	0.65	0.887	0.845
8hdv	2.65	2	Homo 2-mer	All helix	Yes	0.08	799	85.3	0.48	0.01	91	85.8	0.48	0.861	0.78
8j8p	2.7	1,1	Hetero 4-mer	Mostly helix	Yes	3.06, 0.63, 2.33, 0.58	1418, 10036, 500, 218	87	0.78, 0.33	0.08, 0.36, 0.69, 0.38	975, 672, 148, 1025	89.9	0.73, 0.27	0.854	0.752
8j8q	3.11	1,1	Hetero 4-mer	Mostly helix	Yes	3.08, 2.33, 0.58, 0.63	218, 9996, 1418, 500	87.4	0.75, 0.35	0.08, 0.69, 0.38, 0.36	979, 1025, 672, 148	90.5	0.73, 0.36	0.825	0.725

## Sheet: Supp Tab 3, ESMfold solved
PDBID	Resolution (Å)	Number of molecules in ASU per entity	Biological assembly	Secondary Structure	SOCKET2: Contains coiled-coil?	AF2 Neff/length	AF2 total sequences in MSA	AF2 Average pLDDT	AF2 TMscore	CF Neff/length	CF total sequences in MSA	CF Average pLDDT	CF TMscore	ESM Average pLDDT	ESM TMscore	Required SnD?	Solution r_cc_local	Solution r_cc_global
7qrr	1.9	12	Homo 3-mer	Mostly sheet	No	0.01	16	28.4	0.36	0.01	8	36	0.32	68.7	0.84	No	0.874	0.652
8bjw	2.39	6	Homo 6-mer	Mostly helix	No	0.05	14	57.3	0.43	0.01	3	62.9	0.51	62.5	0.58	Yes	0.868	0.821
8bvl	2.24	2	Monomer	Mixed	No	11.37	3625	92.9	0.54	12.42	8671	93.7	0.54	76.5	0.82	No	0.854	0.774
8gxl	2.4	2	Homo 2-mer	All helix	Yes	0.63	1686	72.8	0.4	0.29	2152	74.2	0.43	77.2	0.45	Yes	0.878	0.829

## Sheet: Supp Tab 4, oligomer required
PDBID	Resolution (Å)	Number of molecules in ASU per entity	Biological assembly	Secondary Structure	SOCKET2: Contains coiled-coil?	AF2 Neff/length	AF2 total sequences in MSA	AF2 Average pLDDT	AF2 TMscore	CF Neff/length	CF total sequences in MSA	CF Average pLDDT	CF TMscore	Solution r_cc_local	Solution r_cc_global
7zyh	2.2	2024-08-04	Hetero 3-mer	All helix	No	19.19, 1.16	4822, 4488	83, 74.6	0.66, 0.17	10.07, 1.26	7737, 3320	84.0, 78.1	0.65, 0.23	0.685	0.589
8af9	2.5	12	Homo 2-mer	Mostly helix	No	0.22	111	78.4	0.69	0.13	80	77.4	0.69	0.885	0.829
8h8h	2.7	8	Homo 2-mer	All helix	No	2.07	1916	84.9	0.46	1.49	1826	84.1	0.43	0.873	0.78

## Sheet: Supp Tab 5, ARCIMBOLDO
PDBID	Resolution (Å)	Number of molecules in ASU per entity	Biological assembly	Secondary Structure	SOCKET2: Contains coiled-coil?	AF2 Neff/length	AF2 total sequences in MSA	AF2 Average pLDDT	AF2 TMscore	CF Neff/length	CF total sequences in MSA	CF Average pLDDT	CF TMscore	Solution r_cc_local	Solution r_cc_global
7qwe	1.34	10	Homo 2-mer	All helix	No	1.32	163	97.6	0.71	0.03	2	97.2	0.62	0.834	0.785
7twd	2.11	2	Homo 4-mer	All helix	Yes	4.74	965	93.4	0.47	2.4	1116	92	0.47	0.881	0.82

## Sheet: Supp Tab 6, AMPLE solved
PDBID	Resolution (Å)	Number of molecules in ASU per entity	Biological assembly	Secondary Structure	SOCKET2: Contains coiled-coil?	AF2 Neff/length	AF2 total sequences in MSA	AF2 Average pLDDT	AF2 TMscore	CF Neff/length	CF total sequences in MSA	CF Average pLDDT	CF TMscore	Solution r_cc_local	Solution r_cc_global
8bc5	1.91	1	Homo 2-mer	Mostly helix	No	0.01	14	43.1	0.41	0	3	44.9	0.41	0.724	0.603
8fby	2.4	4	Homo 2-mer	All helix	Yes	0.2	213	95.1	0.78	0.09	148	96.3	0.78	0.78	0.693

## Sheet: Supp Tab 7, manual intervention
PDBID	Resolution (Å)	Number of molecules in ASU per entity	Biological assembly	Secondary Structure	SOCKET2: Contains coiled-coil?	AF2 Neff/length	AF2 total sequences in MSA	AF2 Average pLDDT	AF2 TMscore	CF Neff/length	CF total sequences in MSA	CF Average pLDDT	CF TMscore	Solution r_cc_local	Solution r_cc_global
7y78	2.9	4	Homo 4-mer	Mostly sheet	No	0.53	9438	95.6	0.94	0.12	5263	96.3	0.95	0.433	0.286
7r0t	2.19	1	Monomer	Mostly helix	No	3.54	10553	93.9	0.88	0.02	6120	93	0.88	0.576	0.427
7qwa	1.54	6	Homo 6-mer	All helix	No	1.32	163	97.6	0.59	0.03	2	97.2	0.59	0.764	0.695
7y19	2.39	1	Monomer	Mostly helix	No	12.03	2204	87.1	0.84	0.76	588	87.2	0.83	0.759	0.72
7usn	1.79	16	Homo 24-mer	All helix	Yes	12.95	12154	97.5	0.99	12.18	12162	97.9	0.99	0.888	0.758
7qwb	1.64	6	Homo 2-mer	All helix	No	1.32	163	97.8	0.75	0.03	2	97.2	0.72	0.828	0.784
8pfc	2.2	2024-08-08	Hetero 2-mer	Mostly helix	No	0.47, 4.68	262, 6016	91.3, 87.2	0.89, 0.32	0.4, 3.58	193, 3577	93.9, 88.7	0.89, 0.33	0.859	0.796
8haw	2.1	2	Homo 2-mer	Mostly helix	No	3.25	15019	94.9	0.95	2.35	13496	95.6	0.95	0.853	0.813
8j67	1.81	3	Monomer	Mostly sheet	No	0.03	21	86.5	0.89	0.02	11	89.3	0.9	0.911	0.872
8u12	1.6	8	Homo 8-mer	Mostly helix	No	12.31	1335	95.4	0.61	1.09	464	95.9	0.61	0.863	0.813

## Sheet: Supp Tab 8, mrparse and gesamt
		MrParse								Gesamt
PDB target	Group	mrparse hit	mrparse eLLG	LLG	TFZ (best)	Rfact	Rfree	local map CC	global map CC	gesamt hit	eLLG	LLG	TFZ (best)	Rfact	Rfree	local map CC	global map CC	Best global map CC
8bc5	Ample	2WFO	8.94726							6H2D	270.1	25	5.6	0.5497	0.5714	0.011	0.008	0.008		Blank rows correspond to no solutions found by phaser
8fby	Ample	5X9X	-1							6MRW	89.7	304	7.5	0.5573	0.6218	0	0	0
7qwe	Arcimboldo	7NFJ	87.6	58	4.6	0.5512	0.5614	0.031	0.01									0.01
7twd	Arcimboldo	7KUW	8.21485	121	5.8	0.4705	0.4943	0.675	0.503	6JLP	88.8	27	4.9	0.5891	0.5822	0.002	0.001	0.503
6st5	Easy	5DZT	218.5															0
7ej3	Easy	7EEV	4314.2	46374	193	0.2495	0.2688	0.914	0.852	2ZJ5	848.8	40	7.5	0.5531	0.5646	0.004	0.002	0.852
7el5	Easy	5XGP	1591	70	11.7	0.4659	0.5017	0.664	0.519	3HS0	386.3	127	14.1	0.5108	0.5521	0.027	0.021	0.519
7eoz	Easy	4U5Q	15.8	42	6.5	0.535	0.567	0.041	0.02	1Z45	1211.1	24	5.1	0.5414	0.5785	0.032	0.011	0.02
7ewf	Easy	5UBP	62.5	27	6.2	0.5414	0.5546	0.004	0.002	6YBD	910.0	25	6.7	0.5439	0.5586	0.011	0.005	0.005
7fa1	Easy	7EXM	3255.1	265	17.2	0.3084	0.3285	0.854	0.8	7EXM	1314.4	552	26.6	0.3579	0.3961	0.814	0.755	0.8
7fac	Easy	7EXM	352.3	103	13.1	0.4881	0.5458	0.709	0.363	7MSW	1994.7	655	26.9	0.2791	0.3405	0.791	0.726	0.726
7fax	Easy	1WJT	40.3	21	5.7	0.4869	0.5073	0.034	0.019									0.019
7fex	Easy	5YD0	889.4	72	11.9	0.3559	0.4169	0.722	0.666	5YD0	1275.9	129	14.3	0.3540	0.4274	0.747	0.684	0.684
7fgn	Easy	3SHQ	54.8							5TVQ	221.5	18	5.5	0.5498	0.5625	0.014	0.011	0.011
7fgp	Easy	6J39	92.9	35	6.7	0.5530	0.5564	0.011	0.008	2RGH	623.7	41	6.0	0.5711	0.5645	0.002	0.001	0.001
7fh5	Easy	5C3Q	161.3							3ON7	1088.7	22	5.6	0.5463	0.5553	0.005	0.003	0.003
7fia	Easy	5ZE3	31.2	24	5.9	0.5615	0.6093	0.044	0.028									0.028
7fib	Easy	2QL3	62.2	34	6.5	0.5229	0.5631	0.016	0.012	3FZJ	299.6	39	5.8	0.5401	0.5605	0.033	0.03	0.03
7mch	Easy	7MC4	679.4	4341	15.3	0.2802	0.3301	0.848	0.767									0.767
7o5i	Easy	6R62	5855.2	18296	98	0.2602	0.2781	0.91	0.854	6R62	1274.8	18933	96.5	0.2609	0.2794	0.91	0.853	0.854
7o6t	Easy	7JX6	15.7	27	5.8	0.574	0.5632	0.048	0.018	4UYO	171.7	32	5.9	0.5726	0.5674	0.064	0.059	0.059
7o6u	Easy	7AE6	24.5	12	2.7	0.4794	0.4897	0.098	0.075									0.075
7o6v	Easy	7AE6	7.63	110	7.1	0.5428	0.5962	0.031	0.024	3C5W	54.7	126	7.1	0.5249	0.5694	0.003	0.009	0.024
7o6w	Easy	1YLM	8.37	42	6.3	0.5274	0.5628	0.12	0.092	5Y6O	114.3	44	7.5	0.5114	0.5449	0.158	0.136	0.136
7p4a	Easy	5HE9	21.8	87	9.6	0.5657	0.5701	-0.012	0.004	6XWN	399.3	50	6.1	0.5484	0.5673	0.023	0.021	0.021
7pc1	Easy	5ED4	15.7	20	5	0.4887	0.5281	0.079	0.043	1P7J	110.5	20	5.3	0.4921	0.4909	0.062	0.042	0.043
7pjr	Easy	6R8R	6003.6	23229	81.9	0.2179	0.2459	0.894	0.854	6R8P	1379.6	22337	64.4	0.2211	0.2403	0.895	0.853	0.854
7pk2	Easy	3TT2	21.1	47	7.1	0.5290	0.5481	0.006	0.004	4UCN	403.3	25	5.5	0.5365	0.5481	0.002	0.001	0.001
7pv5	Easy	4N0T	20.8															0
7pv7	Easy	3CRN	8.7	117	8	0.5073	0.5311	0.423	0.206	7BDL	332.1	69	6.3	0.5145	0.5448	0.022	0.016	0.206
7pva	Easy	3CRN	9.04666	115	8.6	0.5113	0.5184	0.459	0.205	6RMH	374.4	58	6.4	0.5165	0.5350	0.019	0.013	0.205
7pwe	Easy	4TPU	157.9	381	20.3	0.4696	0.4783	0.675	0.499	4YXZ	269.5	32	5.4	0.5316	0.5429	0.048	0.032	0.499
7pzt	Easy	1H4L	7.13	57	6.8	0.551	0.5549	0.045	0.021	4Q5K	224.2	39	6.5	0.5432	0.5615	0.019	0.014	0.021
7q5y	Easy	6SAQ	85.7	4038	50.8	0.5161	0.5346	0.696	0.306									0.306
7qce	Easy	4ZDT	10.5	52	7.3	0.5654	0.5688	0.019	0.011	5KOA	338.7	32	5.7	0.5450	0.5533	0.012	0.009	0.011
7qda	Easy	7RWS	47.4	25	6.3	0.5422	0.5554	0.02	0.009									0.009
7qe1	Easy	5YQS	68.3	53	6.8	0.4945	0.5149	0.314	0.234	5MQN	1111.5	15	5.1	0.5687	0.5724	0.081	0.034	0.234
7qeh	Easy	3LAZ	5.97	25	6	0.5369	0.5274	0.047	0.025	7AQH	150.8	24	5.4	0.5309	0.5391	-0.001	0	0.025
7qld	Easy	5FU5	14.7	59	7.9	0.5694	0.5987	0.023	0.012	4BE5	317.6	34	5.9	0.5841	0.5869	0.012	0.007	0.012
7qlr	Easy	6V1V	1.0625	261	7.5	0.5572	0.568	-0.008	-0.001									-0.001
7qrj	Easy	3D8M	4.5207	152	8.0	0.5452	0.5486	0.019	0.008	2OKX	96.5	111	6.9	0.5455	0.5596	0.008	0.005	0.005
7qsj	Easy	3W7X	44.1	13	4.6	0.5351	0.5413	0.018	0.011	2WYN	507.9	28	6.1	0.5331	0.5419	0.008	0.006	0.011
7qwc	Easy	3R4A	142.2	104	10.4	0.4792	0.4979	0.496	0.362	5MJ4	40.1	80	8.4	0.4254	0.4584	0.583	0.49	0.49
7qwd	Easy	7NFJ	143.6	51	4.2	0.5013	0.5368	0.009	0.006	1TQG	20.4	28	4.3	0.5131	0.5281	0.004	0.002	0.006
7qx4	Easy	1I5P	165.4	62	5.5	0.4967	0.4958	0.064	0.033	1I5P	1667.4	38	5.2	0.4713	0.5301	0.018	0.012	0.033
7r0x	Easy	3R41	31	23	4.5	0.5048	0.5454	0.063	0.041	2PX6	407.5	31	6.5	0.4358	0.4642	0.525	0.426	0.426
7r1m	Easy	2OOJ	1.85313	93	7.5	0.5474	0.558	0.052	0.022	5HKJ	191.2	62	6.4	0.5431	0.5654	0.007	0.005	0.022
7r6s	Easy	1DXJ	23.8	52	6	0.5258	0.5504	0.036	0.016	1K72	432.5	26	5.3	0.5220	0.5431	0.029	0.022	0.022
7rdn	Easy	6WIS	9.76	29	7.2	0.5618	0.5696	0.007	0.003	3BNI	320.4	23	5.2	0.5375	0.5356	-0.026	-0.012	0.003
7ris	Easy	1PJX	118.4	27	7.6	0.5348	0.6079	0.4	0.384	2GVV	663.8	91	11.8	0.4682	0.5336	0.629	0.577	0.577
7rkb	Easy	7KOS	777.7	620	26.3	0.2743	0.3165	0.82	0.764	1YN5	209.8	25	5.8	0.5182	0.5858	0.006	0.004	0.764
7rl3	Easy	5LHX	2551.8	832	21.9	0.2938	0.3043	0.833	0.795	2OJX	127.2	42	5.6	0.5164	0.5595	0.034	0.03	0.795
7roa	Easy	3D3M	3.64	23	5.4	0.5228	0.5726	0.064	0.036									0.036
7rt7	Easy	6F1S	0.82166	185	7.7	0.4999	0.5091	0.002	0.001	5A22	154.5	125	7.4	0.5150	0.5149	0.006	0.004	0.004
7rxu	Easy	2R76	31.1	20	5.7	0.5181	0.5732	-0.019	-0.011	3BF2	431.1	28	5.7	0.5328	0.5385	0.001	0	0
7sfn	Easy	4G1I	3.16938	54	7.8	0.5286	0.5468	0.055	0.016	4FVS	255.3	39	6.8	0.5004	0.5469	0.013	0.014	0.016
7sie	Easy	4M01	25.9	26	6	0.5451	0.553	0.012	0.005	5T50	595.0	29	6.1	0.5415	0.5669	0.012	0.008	0.008
7smg	Easy	6YXA	26.9	90	7.2	0.5417	0.5601	0.022	0.018	4CIT	115.1	93	7.1	0.5243	0.5349	0.023	0.016	0.018
7snr	Easy	5IBO	1622.5	1028	29.8	0.2966	0.3411	0.846	0.796	5YVF	300.8	42	5.4	0.5466	0.5832	0.017	0.013	0.796
7sua	Easy	2OXC	3.77637	37	6.3	0.5413	0.5749	0.002	0.001	6AO9	249.6	30	5.3	0.5343	0.5831	0.004	0.003	0.003
7sz2	Easy	7TGQ	251.6	526	22.4	0.359	0.4007	0.782	0.689	3BS6	338.1	44	6.9	0.5402	0.5624	-0.002	-0.001	0.689
7sz3	Easy	7TGQ	246.7	555	22.8	0.3552	0.3903	0.785	0.699	3BS6	322.7	44	6.3	0.5481	0.5728	0.014	0.011	0.699
7t5t	Easy	3DTE	158.3															0
7t69	Easy	4P7N	4.68204	38	5.7	0.553	0.5579	0.027	0.007	1YLL	347.3	39	7.0	0.5408	0.5774	0.003	0.002	0.007
7tdr	Easy	3GO9	2.78342	56	7.8	0.5699	0.5863	0.016	0.004									0.004
7tds	Easy	3GO9	2.74562	56	8	0.5629	0.5634	0.009	0.01									0.01
7te2	Easy	5C8F	171.3	19	6	0.548	0.5371	-0.006	-0.004	3EZX	587.9	17	5.3	0.5790	0.5677	-0.012	-0.008	-0.004
7th0	Easy	2AVU	11.3															0
7tlv	Easy	7C23	80.4	18	5.4	0.5396	0.5696	0.03	0.018	4RSH	530.5	21	5.9	0.5492	0.5606	0.004	0.003	0.018
7tlw	Easy	6N9D	38.7	19	5.4	0.5428	0.5776	-0.011	-0.009	2J0T	256.6	21	5.1	0.5528	0.5685	0.007	0.005	0.005
7tom	Easy	1TV8	76.8	21	5.2	0.5233	0.5495	0.018	0.011	6EFN	726.6	21	5.3	0.5203	0.5543	-0.005	-0.004	0.011
7tvl	Easy	1WAR	3.62822	25	4.3	0.5425	0.5514	0.024	0.004	6TI2	365.9	13	4.3	0.5403	0.5596	0.006	0.004	0.004
7u01	Easy	3CSB	14.5	175	13.4	0.5816	0.5952	0.004	0.005	3QT2	100.6	142	13.8	0.5718	0.5833	0.045	0.025	0.025
7u08	Easy	1TDQ	61.1	27	7	0.4873	0.6252	0.064	0.05	5N47	163.6	23	6.3	0.5109	0.6367	0.053	0.052	0.052
7u2v	Easy	1JDL	62.3	93	9.9	0.4928	0.527	0.447	0.4	2YIU	160.5	38	5.5	0.5480	0.5902	0.032	0.025	0.4
7uav	Easy	5B5K	4.08801	126	6.9	0.5172	0.5412	-0.001	0.001	3CDJ	69.7	109	7.3	0.5366	0.5693	0.007	0.008	0.008
7uba	Easy	7D8A	8.04534	29	5.5	0.5428	0.5278	0.057	0.019									0.019
7uf8	Easy	2WM3	41.3	97	7.3	0.5569	0.5513	0.008	0.011	7M7G	215.0	76	6.6	0.5707	0.5587	0.003	0.003	0.011
7ug8	Easy	2HZK	227.6	183	10.5	0.3692	0.4106	0.755	0.692	7E9Y	403.0	12	4.0	0.5301	0.5497	0.045	0.034	0.692
7ujb	Easy	2ZJ8	18.9	90	6.5	0.4749	0.5475	0.022	0.015	5DCA	299.0	85	5.9	0.4741	0.5581	0.027	0.022	0.022
7ulo	Easy	3NH4	0.5961							4ZCH	281.0	31	5.2	0.5269	0.5415	0.009	0.006	0.006
7ups	Easy	2IA5	0.56226	38	11	0.5583	0.5502	0.045	0.01	5UW1	132.6	17	6.4	0.5416	0.5460	0.034	0.024	0.024
7ur2	Easy	5MUE	8.44501	190	15.6	0.5368	0.56	0.026	0.021	4XC8	75.8	142	17.9	0.5385	0.5575	0.036	0.024	0.024
7urp	Easy	5NRK	12.6	28	5.5	0.5534	0.5709	0.012	0.006	3UL4	454.2	25	4.3	0.5505	0.5767	0.006	0.004	0.006
7uvg	Easy	5ZHG	9.74918	26	5.4	0.5397	0.5574	0.025	0.011	3UL4	322.9	19	4.8	0.5478	0.5814	0.045	0.035	0.035
7uwu	Easy	6B15	3.05568	68	8.4	0.53	0.5433	0.02	0.005	3VD7	835.4	29	6.2	0.5254	0.5446	-0.002	-0.001	0.005
7uyg	Easy	3ZJE	4.90547	36	7.5	0.5717	0.5883	0.015	0.003	6YK8	879.0	22	6.4	0.5671	0.5796	0.007	0.004	0.004
7uzt	Easy	2ZYS	1.9086	112	9	0.5205	0.5244	0.03	0.012	1JSC	219.4	18	4.1	0.5219	0.5387	0.018	0.01	0.012
7v0f	Easy	3JYG	59.7	30	5	0.5021	0.5461	0.037	0.034	1OI9	235.5	31	6.2	0.5146	0.5330	0.024	0.019	0.034
7v1o	Easy	4IFB	194.4	325	20.4	0.4171	0.4545	0.662	0.592	6N39	407.3	35	6.1	0.5664	0.5835	-0.025	-0.017	0.592
7v2s	Easy	7EC0	249.8	133	11.8	0.3691	0.4344	0.665	0.615	5Z9O	319.7	17	5.4	0.5004	0.5341	0.029	0.022	0.615
7v3o	Easy	5O7Y	75.3	40	9.5	0.5326	0.5561	0.477	0.346	6KWB	736.2	37	8.6	0.5335	0.5677	0.399	0.342	0.346
7v52	Easy	5C3Q	159.7							3ON7	956.9	26	5.2	0.5572	0.5812	0.004	0.005	0.005
7v54	Easy	5C3Q	160.5							3ON7	1054.1	22	4.9	0.5370	0.5615	0.003	0.002	0.002
7v56	Easy	5C3Q	160.7							3ON7	1013.8	24	5.6	0.5292	0.5577	0.011	0.008	0.008
7v57	Easy	5C3Q	158.2															0
7v7x	Easy	5C3Q	159.9							3ON7	852.5	24	5.8	0.5308	0.5962	0.016	0.013	0.013
7vbo	Easy	4ZMK	14.7	31	6.4	0.5566	0.545	0.01	0.003	2CDP	196.5	25	5.3	0.5596	0.5540	-0.003	-0.002	0.003
7vch	Easy	5XVR	1777.9	1292	36.3	0.315	0.39	0.822	0.776	3S27	361.7	44	7.5	0.5124	0.5614	0	0	0.776
7vep	Easy	4F3V	243.9	26	4.7	0.5383	0.5598	0.018	0.014	4F3V	934.0	40	5.0	0.5373	0.6010	0.014	0.01	0.014
7viv	Easy	6EPG	15.5	42	6.5	0.512	0.5157	0.067	0.046	6FUU	99.5	40	6.5	0.5103	0.6024	0.025	0.02	0.046
7vqk	Easy	3BEM	94.5	72	8.9	0.5147	0.5366	0.352	0.322	2YMV	285.0	35	6.0	0.5228	0.5505	0.022	0.015	0.322
7vs2	Easy	7BU0	10.2	30	6.8	0.5456	0.5604	-0.001	0.002	4IZX	481.1	25	6.6	0.5713	0.5658	0.001	0	0.002
7vs6	Easy	5XC6	26.2	27	6.7	0.5718	0.6481	-0.005	-0.002									-0.002
7vwv	Easy	5C7R	3.23284	45	6.6	0.5024	0.5611	0.042	0.026	5H20	85.5	26	5.2	0.5179	0.4854	0.032	0.033	0.033
7vxt	Easy	7CR6	17.5	51	6	0.5324	0.551	0.036	0.027	1F08	173.9	43	5.5	0.5277	0.5590	0.003	0.002	0.027
7vyu	Easy	7EQI	203.2	570	24.3	0.3451	0.3721	0.745	0.7	6RIW	560.2	26	5.4	0.4843	0.5061	0.02	0.014	0.7
7w2o	Easy	7K1C	61.2	34	6.3	0.5623	0.5566	0.019	0.015	6ZUI	210.2	40	5.7	0.4896	0.5201	0.026	0.032	0.032
7w2q	Easy	7K1C	55.3	38	6.2	0.4969	0.5021	0.022	0.014	6ZUI	323.3	34	7.3	0.4922	0.5210	0.026	0.019	0.019
7w63	Easy	6MIC	220.9	3433	57.9	0.4493	0.4755	0.881	0.555	2WXK	570.0	65	7.4	0.5312	0.5634	0.003	0.002	0.555
7w6z	Easy	4REY	60.5	15	4.7	0.5142	0.5703	0.025	0.026	5E3V	468.1	25	4.1	0.5183	0.5258	0.044	0.035	0.035
7w86	Easy	4XIF	35.1	15	3.2	0.5182	0.5308	0.032	0.024	7O4E	329.8	52	7.6	0.4176	0.4436	0.7	0.632	0.632
7wa9	Easy	2IL5	55.5	5	3.2	0.5241	0.5771	0.021	0.018	3Q63	332.6	33	4.2	0.4949	0.5525	0.357	0.303	0.303
7wdt	Easy	7DVA	138	43	7.6	0.4878	0.5008	0.499	0.379	6K35	1665.0	33	6.4	0.5076	0.5238	0.358	0.267	0.379
7wej	Easy	4ZHE	68.5	47	6.9	0.4743	0.5812	0.011	0.006	3OTG	298.0	45	6.8	0.4924	0.5455	0.026	0.024	0.024
7wh9	Easy	7BQK	32.1							3JB0	481.7	59	6.6	0.5565	0.0074	0.001	0.001	0.001
7wjl	Easy	4ZUR	143.3	48	9.4	0.4992	0.5454	0.411	0.346	6UO4	946.7	60	11.1	0.5014	0.5439	0.509	0.426	0.426
7wlh	Easy	6NYO	173.7	61	10.4	0.3867	0.4464	0.667	0.598	2OB4	717.4	167	16.0	0.3443	0.3712	0.78	0.689	0.689
7wmw	Easy	3IJD	113.6							3IJD	818.5	19	5.7	0.5517	0.5946	0.024	0.02	0.02
7wmx	Easy	3IJD	159.1							3IJD	1114.8	26	7.0	0.5339	0.5550	0.018	0.011	0.011
7wmy	Easy	3IJD	158.8							3IJD	1107.6	25	6.8	0.5351	0.5542	0.018	0.012	0.012
7wmz	Easy	3IJD	15.8	173	4.1	0.5924	0.6122	0.02	0.014	1OFD	170.7	164	5.7	0.5816	0.5956	0.022	0.014	0.014
7wn7	Easy	6XB3	130	510	21.5	0.3785	0.4192	0.729	0.677	4A8D	7.10029	69	7.3	0.5079	0.5689	0.008	0.004	0.677
7wrw	Easy	4D2I	15.1	127	7.7	0.5356	0.5421	-0.007	-0.003	5NP1	150.7	135	7.4	0.5198	0.5702	0.002	0.002	0.002
7wuk	Easy	7MEX	-1							6LHN	273.8	381	18.7	0.3737	0.4237	0.773	0.731	0.731
7wup	Easy	5W7P	253.4	28	5.4	0.5296	0.5384	0.023	0.019	6B39	483.2	20	4.8	0.5064	0.5506	0.013	0.01	0.019
7wuw	Easy	4CC9	3.77563	81	8	0.5502	0.5513	0.024	0.005									0.005
7wux	Easy	4CC9	3.70306	94	6.6	0.5444	0.5504	0.012	0.001	7KTW	813.8	44	5.9	0.5403	0.5558	0.006	0.005	0.005
7wuz	Easy	2RPB	-1							3SOM	1107.7	2568	41.5	0.2838	0.3147	0.883	0.81	0.81
7ww2	Easy	3HPA	679.5	3075	52.1	0.3166	0.3602	0.823	0.743	5MI7	535.2	34	6.0	0.5414	0.5602	0.011	0.007	0.743
7ww4	Easy	3ILN	502.3	369	23.1	0.4284	0.4531	0.777	0.518	4ASM	792.7	27	5.0	0.5232	0.5263	0.006	0.003	0.518
7wwq	Easy	6CDD	243.9	299	20.3	0.3949	0.4116	0.67	0.577	6JWH	2847.2	539	25.1	0.3646	0.3814	0.766	0.645	0.645
7wwt	Easy	4A7U	1326.7	1355	20.6	0.452	0.4643	0.66	0.586	6DTK	406.7	1298	19.5	0.4518	0.4529	0.674	0.599	0.599
7wwy	Easy	4A7U	1304	1481	19.9	0.4528	0.4713	0.658	0.589	6DTK	402.8	1349	18.5	0.4518	0.4811	0.666	0.597	0.597
7wx0	Easy	4A7U	1317.7	5651	63.1	0.3022	0.3211	0.855	0.799	6DTK	391.0	9060	81.2	0.3005	0.3225	0.86	0.8	0.8
7wx1	Easy	4A7U	1080.1	3564	51.2	0.3069	0.3367	0.867	0.812	6DTK	366.3	4698	61.5	0.3143	0.3417	0.869	0.812	0.812
7wzv	Easy	4M7T	28.7	32	4.7	0.5248	0.5441	0.025	0.016									0.016
7x0i	Easy	7C64	188.5	695	27.9	0.3492	0.3851	0.764	0.731	3O3U	513.5	38	6.3	0.5152	0.5404	0.002	0.002	0.731
7x0j	Easy	7C64	190.9	120	12.9	0.4581	0.4865	0.505	0.476	3O3U	511.6	36	5.7	0.5100	0.5426	0.005	0.003	0.476
7x0k	Easy	7C64	612.7	95	10.1	0.4866	0.5211	0.353	0.333	4XAJ	422.6	31	4.0	0.5129	0.5309	0.017	0.014	0.333
7x0l	Easy	7C64	176.2	131	11.1	0.3817	0.4174	0.695	0.662	3O3U	470.5	37	5.4	0.5072	0.5259	0.015	0.01	0.662
7x0m	Easy	7C64	168.2	121	12.1	0.3783	0.4148	0.681	0.64	3O3U	441.2	32	6.1	0.5064	0.5390	0.023	0.017	0.64
7x0n	Easy	7C64	169.9	85	11.3	0.4546	0.4856	0.545	0.507	3O3U	465.9	37	7.1	0.5334	0.5493	0.005	0.004	0.507
7x0o	Easy	4R6K	57.3	44	6.9	0.4766	0.5055	0.012	0.009	7B01	575.9	44	6.4	0.4747	0.5182	0.003	0.002	0.009
7x15	Easy	2Z0M	0.79351	36	7.4	0.579	0.5758	0.092	0.018	5JXD	529.2	36	6.5	0.5590	0.5615	-0.002	0.009	0.018
7x45	Easy	6F1E	138.7	37	5.3	0.5467	0.6051	0.014	0.011	1EKU	182.3	26	6.2	0.5665	0.6316	0.011	0.009	0.011
7x6z	Easy	6UMA	35.7	32	5.9	0.5421	0.5683	0.003	0.001	6UMB	787.0	4040	64.6	0.2649	0.2835	0.889	0.833	0.833
7x7i	Easy	7EIH	109.7	70	11.2	0.4717	0.4973	0.482	0.438	1PJ5	753.6	14	5.3	0.5199	0.5423	0.01	0.008	0.438
7x8u	Easy	3BQO	89.5	26	5.6	0.518	0.5467	-0.001	-0.003	7DRJ	400.5	22	5.0	0.5696	0.5513	0.04	0.029	0.029
7x9r	Easy	1XNF	49.4	37	6.5	0.5182	0.5315	0.029	0.021									0.021
7xcc	Easy	6OZU	11.8	23	5.7	0.5472	0.5874	0.034	0.02	4PH3	216.4	23	5.4	0.5500	0.5733	0.008	0.005	0.02
7xds	Easy	3SB1	8.84859	77	7.5	0.5409	0.5463	0.029	0.006	7MEZ	526.1	15	6.2	0.5243	0.5566	0.018	0.011	0.011
7xfp	Easy	6NVY	4.59548	127	7.2	0.5192	0.5421	0.013	0.006	7B96	78.9	123	6.9	0.5193	0.5277	0.007	0.005	0.006
7xg9	Easy	6FCX	61.6	28	6.5	0.5266	0.5409	0.013	0.011	5M7S	406.3	19	5.4	0.5319	0.5639	0.012	0.009	0.011
7xgt	Easy	2E7Y	82.2	60	7.8	0.5058	0.5183	0.342	0.315	5MTZ	427.4	40	6.0	0.5247	0.5489	0.007	0.005	0.315
7xky	Easy	5DNI	654.1	229	15.7	0.4549	0.4779	0.786	0.437									0.437
7xmw	Easy	3L9V	3.51307	52	7.4	0.5784	0.5898	0.032	0.012	4CSB	159.1	42	6.4	0.5694	0.5963	0.005	0.003	0.012
7xn2	Easy	4R4E	34.8	20	4.5	0.508	0.5522	0.383	0.273	4WLS	210.1	16	5.0	0.5269	0.5871	0.048	0.034	0.273
7xp9	Easy	3BEY	17.9	27	6.4	0.5842	0.5722	0.017	0.006	2GOX	176.8	21	5.6	0.5596	0.6176	0.029	0.019	0.019
7xpc	Easy	6CKG	50.6	41	6	0.4873	0.5299	0.057	0.04	7R7J	401.4	43	5.7	0.4889	0.5535	0.016	0.011	0.04
7xpi	Easy	5KMP	156.7							6BDO	1301.5	26	6.0	0.5281	0.5703	0.378	0.318	0.318
7xpr	Easy	2ZU7	16.3	49	6.4	0.5367	0.5403	0.032	0.014	2Z86	593.5	32	5.3	0.5199	0.5581	0.016	0.011	0.014
7xrb	Easy	2HYE	2.15334	81	8.5	0.5447	0.5651	0.048	0.014	2ZY9	366.0	41	5.7	0.5512	0.5795	0.026	0.018	0.018
7xre	Easy	3CEA	33.7	112	7.4	0.5529	0.5776	0.015	0.011	2VZ8	143.8	137	8.2	0.5338	0.5898	0.002	0.002	0.011
7xrx	Easy	3WSC	22.4	72	6.7	0.5345	0.5551	0.019	0.012	7K11	408.4	11	6.5	0.5290	0.5469	0.019	0.011	0.012
7xzf	Easy	1HG8	3.59387	268	13.6	0.5429	0.5433	0.261	0.088	7EEA	720.4	220	6.2	0.5279	0.5412	0.054	0.037	0.088
7y0y	Easy	7K1C	57.7	41	5.2	0.5247	0.5758	0.015	0.013	6ZUI	314.7	36	6.0	0.5165	0.5666	0.031	0.023	0.023
7y3w	Easy	1D3B	2.22029	64	7.8	0.5506	0.5396	0.029	0.005	1O79	706.3	37	6.0	0.5371	0.5628	0.011	0.007	0.007
7y56	Easy	6USM	2988.5	1039	31	0.3145	0.3384	0.854	0.776	7SZY	1128.9	1327	36.4	0.3021	0.3286	0.865	0.795	0.795
7y79	Easy	5FOY	76.2	66	8.6	0.4183	0.487	0.594	0.547	5G37	270.8	76	9.3	0.4645	0.5074	0.556	0.513	0.547
7y7o	Easy	1OZ9	96.7	78	10.9	0.4185	0.4565	0.718	0.592	1XM5	722.4	167	15.7	0.5114	0.4990	0.474	0.417	0.592
7y8u	Easy	4XEA	66.4	36	6.2	0.5529	0.5569	-0.009	-0.001									-0.001
7yco	Easy	7D2Z	2169.3	612	28.1	0.4495	0.4635	0.797	0.53	5A5C	929.5	102	9.9	0.5006	0.5218	0.546	0.34	0.53
7ydo	Easy	2LQH	-1							1XL3	67.3	86	7.0	0.5408	0.5770	0.026	0.018	0.018
7ygf	Easy	6KZW	1416.9	7413	21.5	0.3436	0.3793	0.874	0.699	3N2O	211.6	23	3.0	0.5202	0.5646	0.041	0.024	0.699
7yhl	Easy	6XL1	34.4	42	6.8	0.4527	0.5153	0.048	0.038	7RWS	178.2	39	5.5	0.4496	0.5518	0.059	0.05	0.05
7yik	Easy	6TVV	2595.9	1544	37.6	0.2946	0.3383	0.814	0.76	6LRD	638.9	42	5.9	0.4909	0.5435	0.011	0.008	0.76
7yji	Easy	2NP2	13.9	31	6.2	0.5456	0.5506	0.018	0.007	1E2X	630.7	21	5.6	0.5385	0.5516	0.004	0.003	0.007
7yjp	Easy	5LRN	2157.2	9934	79.8	0.2266	0.2729	0.903	0.865	5FGN	471.7	560	22.9	0.3963	0.4338	0.731	0.672	0.865
7yjq	Easy	5LRN	2867.4	16781	87.8	0.2381	0.2667	0.897	0.858	5FGN	511.8	661	21.7	0.3949	0.4236	0.724	0.664	0.858
7yjr	Easy	5LRN	1512.3	7183	71.7	0.205	0.2433	0.909	0.869	5FGN	428.6	513	23.2	0.3788	0.4189	0.741	0.682	0.869
7yjs	Easy	5LRN	1371.6	4521	52.8	0.2749	0.3393	0.857	0.804	5FGN	429.5	416	19.3	0.4158	0.4641	0.697	0.634	0.804
7yjt	Easy	5LRN	1957.6	9653	71.5	0.2331	0.2804	0.889	0.849	5FGN	483.1	575	21.3	0.3969	0.4390	0.72	0.661	0.849
7yk4	Easy	6ZQK	398.9	36	8.4	0.5355	0.5649	0.361	0.2	1Z1W	699.1	35	6.7	0.5210	0.5735	0.002	0.007	0.2
7ykv	Easy	6TVV	2744.5	1459	39.7	0.3268	0.3791	0.811	0.76	6LRD	634.4	43	7.6	0.5384	0.5730	0.006	0.004	0.76
7yle	Easy	2RF1	197.8							3TMG	958.2	59	9.4	0.5055	0.5273	0.405	0.356	0.356
7ym5	Easy	6DUS	1004.9	302	21.4	0.2932	0.3638	0.738	0.643	5H60	1071.9	1790	42.3	0.2487	0.3435	0.783	0.694	0.694
7ym7	Easy	6DUS	568.1	795	25.2	0.3209	0.3721	0.778	0.731	4DMW	459.9	27	5.1	0.5189	0.5253	0.027	0.021	0.731
7ymo	Easy	1U5K	63.5	24	6.7	0.539	0.579	0.015	0.011	4JCV	563.6	28	6.0	0.5362	0.5929	0.014	0.01	0.011
7yn1	Easy	2KER	-1							5H41	277.4	80	6.0	0.5218	0.5566	0.025	0.018	0.018
7ynx	Easy	5I72	3.58914	48	5.1	0.5391	0.5818	0.044	0.018	7KE2	280.1	31	3.8	0.5220	0.5686	0.028	0.022	0.022
7ype	Easy	3A1J	128.2	38	6.9	0.5094	0.538	0.146	0.14	5IY4	788.1	150	14.1	0.4280	0.4733	0.689	0.599	0.599
7ypf	Easy	3A1J	11.3	274	16.5	0.5138	0.5533	0.071	0.049	1MWH	151.4	173	13.2	0.5113	0.5369	0.017	0.011	0.049
7yr9	Easy	7JRG	-1							7RH5	232.1	40	6.0	0.5242	0.5433	0.024	0.016	0.016
7yt9	Easy	5ZWZ	32.9	92	10.2	0.5048	0.5561	0.539	0.359	6MLY	441.1	45	6.2	0.5363	0.5708	0.01	0.015	0.359
7ytl	Easy	5KMP	157							6BDO	1039.1	24	7.1	0.4566	0.5197	0.609	0.512	0.512
7ytt	Easy	2I0Q	55.3							5UMR	120.6	23	4.0	0.5390	0.5605	0.011	0.007	0.007
7ytu	Easy	2I0Q	58															0
7yuj	Easy	5C1Z	67.9	41	6.6	0.5087	0.5563	0.026	0.021	3FN8	239.8	39	5.9	0.5132	0.5527	0.015	0.01	0.021
7yv0	Easy	2ZU7	16.6	46	6.4	0.5138	0.5186	0.027	0.012	2Z86	554.8	35	5.2	0.4927	0.5272	0.018	0.014	0.014
7z3b	Easy	1CUO	31.2	43	6.6	0.5278	0.5278	0.013	0.008	3TA4	228.3	33	6.1	0.5499	0.5602	0.015	0.011	0.011
7zhd	Easy	3E0H	72.7	23	4.6	0.5231	0.5556	0.21	0.192	6WL5	587.2	52	5.9	0.4371	0.4367	0.657	0.574	0.574
7zhl	Easy	1O1Z	9.14829	58	7.3	0.515	0.5413	0.047	0.021	1WFX	161.9	45	5.9	0.4982	0.5325	0.024	0.02	0.021
7zju	Easy	7P99	887	2814	53.9	0.3561	0.4021	0.86	0.688	2F1Z	508.9	28	6.3	0.5062	0.5603	0.022	0.019	0.688
7zk1	Easy	6O89	112.7	27	5.3	0.5547	0.5518	-0.001	0									0
7znr	Easy	6R3U	1067.4	11865	89.7	0.219	0.2611	0.9	0.833	5HO0	844.6	40	6.8	0.5457	0.5731	0.008	0.005	0.833
7zns	Easy	6R3U	1381.9	14591	105.4	0.2479	0.2767	0.902	0.84	5HO0	960.7	33	6.1	0.5435	0.5661	0.007	0.004	0.84
7zu3	Easy	3NRL	14.1	12	4.6	0.5169	0.5437	0.047	0.025	4DPZ	221.1	15	4.7	0.5086	0.5739	0.043	0.033	0.033
7zu8	Easy	7BM4	25.7	77	5.2	0.5855	0.59	0.016	0.002	3H0O	401.4	32	5.6	0.5586	0.5719	0.023	0.015	0.015
7zug	Easy	6DHS	1756	243	19.3	0.4477	0.4389	0.57	0.483	5UZG	258.5	147	15.0	0.4446	0.4442	0.541	0.486	0.486
7zv1	Easy	4Q95	4.20666	99	7.6	0.5362	0.5463	0.01	0.002	5VGA	121.6	69	6.6	0.5298	0.5378	0	0	0.002
8a14	Easy	5BMH	38.2	225	10	0.5464	0.5579	0.017	0.007	5W0V	142.1	147	10.9	0.5490	0.5674	0	0	0.007
8a1i	Easy	4XZR	28.3							6SWY	261.9	51	6.5	0.4756	0.5407	0.046	0.04	0.04
8a24	Easy	6JL2	144.6							6UQX	540.4	102	12.7	0.4334	0.4721	0.651	0.576	0.576
8a2n	Easy	4RW0	5.1319							5W7C	481.6	40	6.6	0.5033	0.5423	0.011	0.008	0.008
8a30	Easy	6K8T	1157.1							6K8S	2957.2	1055	30.7	0.3936	0.4062	0.736	0.675	0.675
8a38	Easy	6H3A	15.5							6WI8	100.1	71	6.7	0.5660	0.5884	0.018	0.012	0.012
8a82	Easy	6MEV	49.1	17	4.4	0.54	0.574	0.02	0.011	4JAA	678.7	19	4.1	0.5375	0.5596	0.02	0.013	0.013
8aaj	Easy	4GNX	23.4	32	5.8	0.5242	0.5634	0.085	0.018									0.018
8ab2	Easy	4Q3N	811.4							3PQF	1507.7	701	30.8	0.3727	0.3877	0.816	0.722	0.722
8abt	Easy	3EBY	25.6							6E5U	375.3	15	4.8	0.5109	0.5262	0.023	0.011	0.011
8aew	Easy	6K8V	249.9	752	28.7	0.3648	0.4244	0.788	0.71	6ULW	636.3	37	6.3	0.5283	0.5730	0.008	0.005	0.71
8aez	Easy	6P24	3.64371							7NVO	808.1	26	6.7	0.5452	0.5723	0.009	0.009	0.009
8ag9	Easy	3W0K	64.3	39	7.8	0.5266	0.5698	0.408	0.266	3MMW	402.0	86	10.7	0.4600	0.5013	0.627	0.545	0.545
8ahd	Easy	3CSV	47.8															0
8ahz	Easy	4NNQ	123.2	569	22.8	0.3961	0.4142	0.787	0.705	2W3P	293.4	50	6.0	0.5453	0.5572	0.007	0.005	0.705
8aid	Easy	3R6A	52.7							1SP8	140.3	93	7.1	0.5503	0.5626	0.005	0.004	0.004
8ajq	Easy	1X6M	12.2															0
8am4	Easy	3AI4	936.9							7O7E	807.5	4589	41.2	0.2258	0.2447	0.879	0.837	0.837
8asa	Easy	6QLC	0.36657							7VH2	97.9	149	6.9	0.5341	0.5623	0.015	0.012	0.012
8au6	Easy	3KVH	5.02684	29	5.9	0.544	0.5695	0.075	0.031	6VS4	365.0	22	5.5	0.5384	0.5974	-0.008	-0.005	0.031
8avz	Easy	3SBM	25.8							2HG4	320.3	181	5.9	0.4869	0.5014	0.521	0.448	0.448
8ax2	Easy	6F67	3005.5							5LKB	453.0	41	6.4	0.5430	0.5462	0.009	0.006	0.006
8ay2	Easy	3FHN	9.65577	72	7.8	0.5232	0.5381	0.013	0.007	5YFP	502.4	8	8.2	0.5755	0.5694	0.016	0.003	0.007
8b2e	Easy	1WPN	7.09728							3CT5	592.1	27	6.2	0.5573	0.5762	0.008	0.006	0.006
8b3e	Easy	6Z7B	114.7							6Z7B	921.6	35	5.8	0.5309	0.5493	0.096	0.085	0.085
8b3w	Easy	6ELC	112.7	16	4.8	0.5077	0.5411	-0.004	-0.003									-0.003
8b4l	Easy	6Q4S	25.2	128	6	0.5172	0.5541	0.024	0.017	6PZK	113.4	119	5.9	0.5005	0.5358	0.019	0.017	0.017
8b55	Easy	6R4O	-1							1LJ7	438.8	25	4.7	0.5450	0.5578	0.008	0.005	0.005
8b73	Easy	7D88	50.7							6Y2K	775.1	53	7.1	0.5318	0.5562	0.017	0.009	0.009
8bcx	Easy	6V0A	362.5	1078	19.2	0.3721	0.4068	0.763	0.672	7EN2	304.5	56	5.0	0.5304	0.5630	0.011	0.008	0.672
8bd1	Easy	3FFV	19.7	28	6.8	0.5533	0.5647	0.013	0.007	3FFV	414.2	23	6.1	0.5516	0.5705	0.014	0.007	0.007
8bfh	Easy	6SN1	24.7	24	4.3	0.5088	0.559	0.016	0.011	1SZA	265.6	32	4.4	0.4975	0.5554	0.055	0.038	0.038
8bfi	Easy	4B8B	21.1															0
8bgt	Easy	3LST	105.1							7BQJ	515.2	28	5.9	0.5227	0.5633	0.016	0.015	0.015
8bhd	Easy	2HRK	0.23657	186	7.8	0.5246	0.5327	0.033	0.01	3OPB	123.0	9	8.0	0.5162	0.5398	0.037	0.024	0.024
8bkd	Easy	6XJM	16.4															0
8brp	Easy	7DWM	1.3999							5FFJ	223.7	77	6.6	0.5376	0.5647	0.01	0.007	0.007
8bve	Easy	2FTS	167.4							3BUL	702.3	39	6.5	0.5705	0.5813	-0.002	0.002	0.002
8bvp	Easy	4WWR	2.52294							6W8N	1005.5	21	5.6	0.5448	0.5659	0.036	0.022	0.022
8c3d	Easy	5Z5O	2945.6	1596	32.6	0.3348	0.3701	0.83	0.733	3C9E	949.2	4232	53.3	0.2516	0.2959	0.873	0.817	0.817
8car	Easy	3T33	29.2															0
8cgm	Easy	4MXT	60.6							3M4W	288.4	24	6.0	0.5475	0.5496	0.015	0.009	0.009
8cnr	Easy	1GNT	1982	4357	50.2	0.3281	0.348	0.826	0.733	1OA0	2240.7	6794	53.7	0.3199	0.3382	0.83	0.772	0.772
8cpn	Easy	2CW7	8.48098							7OEC	449.0	21	6.4	0.5638	0.5950	-0.003	-0.002	-0.002
8cwt	Easy	4LJZ	35.7	75	7.1	0.5558	0.5678	0.013	0.008									0
8d0o	Easy	2NZW	107.5	29	7	0.5359	0.5563	0.009	0.005	2NZX	903.6	12	5.1	0.5307	0.5600	0.002	0.002	0.005
8d3t	Easy	6H82	-1							6TS2	273.9	69	7.0	0.5263	0.5509	0.018	0.016	0.016
8d89	Easy	4QP0	52.8							1RH9	985.7	27	5.0	0.5114	0.5141	0.112	0.099	0.099
8da2	Easy	4LZH	114.7	32	6.9	0.534	0.5355	0.413	0.283	6D51	384.7	24	5.9	0.5471	0.5486	0.016	0.007	0.283
8dc1	Easy	3VWM	118.1							5TGF	899.1	24	4.9	0.5462	0.5672	0.019	0.014	0.014
8deh	Easy	5AAR	144							6IYB	239.0	161	9.3	0.4354	0.4625	0.721	0.595	0.595
8df2	Easy	6Z2O	23.7	113	7.4	0.5463	0.5734	0.007	0.003	1T36	275.5	76	6.2	0.5590	0.5694	0.009	0.007	0.007
8dfk	Easy	2OCE	16.3							6MOL	38.8	170	6.9	0.5186	0.5405	0.007	0.005	0.005
8dop	Easy	1EIX	344.9	4053	34.6	0.2848	0.3342	0.821	0.775	7U5S	66.5	147	7.0	0.4841	0.5187	0.023	0.02	0.775
8dp6	Easy	3O66	159							6EFR	474.9	16	5.5	0.5487	0.5516	0.174	0.105	0.105
8dpk	Easy	2JAJ	46.4							2AAF	334.6	26	4.6	0.4979	0.5188	0.048	0.028	0.028
8dq2	Easy	1IJ5	17.1	57	5.2	0.5093	0.5356	0.018	0.016	4CFP	62.4	47	4.8	0.4906	0.5274	0.019	0.015	0.016
8dtn	Easy	5WTS	243.1	379	15.8	0.4613	0.489	0.69	0.546	6ZQK	148.7	273	15.5	0.4927	0.5334	0.53	0.434	0.546
8dtq	Easy	6HU8	17.6							7DLV	141.2	33	4.8	0.5194	0.5178	0.025	0.017	0.017
8dtu	Easy	6HD8	306.5	122	13.4	0.4489	0.482	0.703	0.558	5NM0	490.6	437	23.9	0.4185	0.4583	0.788	0.626	0.626
8dvq	Easy	5C93	243.7							3A0Z	462.2	63	10.9	0.4128	0.4871	0.702	0.626	0.626
8dwz	Easy	5C93	240.7							3A0Z	454.6	79	11.7	0.4167	0.4804	0.7	0.626	0.626
8ebf	Easy	4KYO	27.7							6OK3	846.3	19	4.9	0.5399	0.5945	0.025	0.013	0.013
8ebg	Easy	3MWG	69.6							7JJ9	521.4	25	5.1	0.5303	0.5581	0.012	0.009	0.009
8efm	Easy	5CFL	263							7SII	267.4	404	23.3	0.3960	0.4669	0.755	0.682	0.682
8ehc	Easy	1N0E	6.22587	54	6.9	0.5168	0.585	0.077	0.037	4ZGF	128.8	39	5.7	0.5214	0.5924	0.058	0.044	0.044
8em5	Easy	2XPP	0.07987							5FBZ	57.7	163	6.0	0.5276	0.5504	0.031	0.022	0.022
8emb	Easy	2XHA	5.05537	175	8.1	0.5284	0.5471	0.016	0.011	7T3U	252.0	117	8.4	0.5353	0.5371	0.007	0.009	0.011
8en9	Easy	3M73	3659.5	5769	57.8	0.1965	0.2455	0.923	0.863	3M7C	1513.0	6890	72.4	0.1947	0.2406	0.925	0.864	0.864
8ena	Easy	5AMZ	2459.6	4023	45	0.2226	0.249	0.902	0.85	3AOK	1010.7	3820	53.8	0.2260	0.2584	0.9	0.849	0.85
8eo2	Easy	4C0G	2.44765							5ZRU	471.7	48	6.6	0.5428	0.5639	0.01	0.01	0.01
8ep6	Easy	7K3M	5837.1	6925	57.2	0.2665	0.3034	0.866	0.806	7K3M	897.5	6932	53.0	0.2669	0.3032	0.851	0.821	0.821
8ezo	Easy	2NWD	734.9							6PLA	527.2	3150	41.1	0.2445	0.2900	0.896	0.854	0.854
8ezp	Easy	2NWD	750.2							6CIW	537.9	4275	45.6	0.2136	0.2454	0.909	0.871	0.871
8ezr	Easy	7AB4	172							7VKB	707.4	3896	57.1	0.3791	0.0087	0.86	0.715	0.715
8ezs	Easy	7AB4	169	58	11	0.4907	0.5441	0.481	0.407	7VKB	582.6	1794	41.0	0.3515	0.4281	0.85	0.702	0.702
8ezu	Easy	2NWD	735.9							6PLA	526.5	4011	43.8	0.2091	0.2367	0.915	0.879	0.879
8ezx	Easy	2NWD	722.9							4Z46	522.2	4158	43.8	0.1998	0.2335	0.92	0.886	0.886
8f00	Easy	2NWD	789.6							6CIW	544.4	11187	72.1	0.2178	0.2300	0.886	0.856	0.856
8f01	Easy	5AMZ	4884.7							7LJV	1271.5	13718	76.4	0.2046	0.2271	0.929	0.886	0.886
8f03	Easy	5AMZ	6604.3							7LJV	1294.3	25406	113.7	0.2125	0.2277	0.917	0.876	0.876
8f05	Easy	2V8B	-1							7LN7	1134.3	13698	82.1	0.1837	0.1963	0.924	0.896	0.896
8f06	Easy	2V8B	-1							7LN7	1129.9	13248	80.4	0.1865	0.2015	0.925	0.898	0.898
8f07	Easy	2V8B	-1							6RZP	1168.3	51242	165.6	0.1911	0.1987	0.845	0.815	0.815
8f0b	Easy	2NWD	740.5							6CIW	531.0	3877	42.5	0.2222	0.2571	0.909	0.871	0.871
8f3k	Easy	3NQB	17	24	5.6	0.5643	0.5829	0.006	0.003	1WZ7	205.7	24	5.3	0.5668	0.5716	0.038	0.018	0.018
8f7n	Easy	5JVO	5.20735	58	6.3	0.5786	0.5875	0.022	0.015	3O1I	1130.7	84	7.1	0.5546	0.5857	0.023	0.01	0.015
8f8n	Easy	4RLE	19.9	28	5.7	0.5503	0.5419	0.016	0.007	2VXG	206.7	28	4.8	0.5555	0.5590	0.008	0.004	0.007
8fbe	Easy	2CZR	7.78123															0
8fia	Easy	6FB3	315.3															0
8fns	Easy	6HR1	69.3															0
8fzz	Easy	6ITW	26.8	49	5.9	0.5305	0.571	0.003	0.004	4R7P	424.8	45	6.5	0.5200	0.5732	0.007	0.012	0.012
8g1n	Easy	6WT5	1.14363							7LJO	292.4	50	6.4	0.5106	0.5594	-0.012	-0.007	-0.007
8g1y	Easy	4F4F	178.2	678	10.4	0.4035	0.4126	0.731	0.579									0.579
8g28	Easy	2R9G	9.00495	920	28.2	0.3075	0.3304	0.859	0.799	3CTD	218.7	400	23.4	0.3512	0.3802	0.815	0.754	0.799
8gbe	Easy	5B5R	129.4	78	10.5	0.4431	0.4499	0.713	0.569	6KMV	563.9	23	5.6	0.5499	0.5751	0.005	0.004	0.569
8gj9	Easy	1PZN	28.3															0
8gjw	Easy	7LT1	165.9							6CT9	1212.7	68	10.8	0.4817	0.5414	0.62	0.537	0.537
8gjy	Easy	5EOM	169.4	112	8.6	0.4514	0.4586	0.675	0.522	5EOM	1081.8	84	8.5	0.4211	0.4332	0.69	0.626	0.626
8glb	Easy	6WGY	1166.3	16078	96	0.2245	0.2605	0.887	0.831	6QFB	257.7	85	6.9	0.4960	0.5275	0.018	0.013	0.831
8gq9	Easy	2CV9	-1							4LTY	992.0	22	5.5	0.5508	0.5754	-0.012	-0.004	-0.004
8gs1	Easy	2BTW	4.7752	65	7.6	0.541	0.571	0.003	0.001	2YEV	1285.6	31	6.2	0.5665	0.5610	-0.002	0	0.001
8gsx	Easy	2F68	51.8							5MKC	613.8	28	6.0	0.5524	0.5593	0.039	0.006	0.006
8gup	Easy	2IA1	93.8	69	6.4	0.5015	0.5286	0.047	0.033	7UJ7	222.0	55	5.7	0.5172	0.5875	0.013	0.016	0.033
8gy4	Easy	5TFR	111.8							4N48	378.0	41	7.3	0.5399	0.5587	0.013	0.01	0.01
8gy8	Easy	7NRC	-1							6JIV	633.4	43	6.8	0.5487	0.5761	0.005	0.003	0.003
8h0h	Easy	1Z94	42.7							3OH8	64.8	93	6.2	0.5331	0.5541	0.02	0.024	0.024
8h0r	Easy	1OKI	552.8							3QK3	198.2	3608	55.2	0.3097	0.3162	0.839	0.787	0.787
8h1e	Easy	5Z42	4051.9							5Z42	551.3	3674	42.3	0.3730	0.3950	0.79	0.733	0.733
8h1f	Easy	5Z42	4157.9	4366	38.9	0.3805	0.4022	0.786	0.699	5Z42	548.5	4368	39.2	0.3790	0.4016	0.787	0.73	0.73
8h1g	Easy	5Z42	3420.5							5Z42	542.0	3032	41.1	0.3871	0.4077	0.782	0.728	0.728
8h3z	Easy	3JV9	66.9	37	5.6	0.527	0.5574	0.002	0.001	3FZJ	233.3	44	6.3	0.5153	0.5515	0.011	0.009	0.009
8hav	Easy	2D1G	53	79	7.6	0.5434	0.5449	-0.005	-0.002	6XKD	759.7	25	6.2	0.5082	0.5556	0.006	0.006	0.006
8hbr	Easy	5ICA	8.14755	174	7.6	0.5004	0.5358	0.026	0.017	4IN3	60.0	150	7.0	0.5211	0.5376	0.028	0.023	0.023
8hd2	Easy	5THY	60.9															0
8heh	Easy	2AE6	47.1							2REF	251.2	36	5.6	0.5364	0.5483	0.01	0.007	0.007
8hek	Easy	7KIX	-1							7CHQ	280.7	6612	49.0	0.2700	0.2887	0.852	0.809	0.809
8hhv	Easy	4XUP	3.82426	89	8.8	0.5198	0.5246	0.023	0.007									0.007
8hja	Easy	4WAI	11															0
8hn2	Easy	2A06	47.6							4OGQ	261.9	68	7.8	0.4822	0.5119	0.512	0.429	0.429
8hn3	Easy	6TPO	46.8							2FWL	219.8	46	7.1	0.0	0.0	0	0	0
8hp8	Easy	5NDD	31.5							6XYR	192.5	54	5.8	0.5178	0.5396	0.015	0.015	0.015
8hx3	Easy	5HD2	44.4							3H4Z	392.6	25	5.3	0.5566	0.5752	0.006	0.004	0.004
8i16	Easy	5U30	28.7							6XMF	2602.1	251	17.5	0.4018	0.4246	0.733	0.641	0.641
8i2d	Easy	3NPF	222.4	14	4.9	0.5572	0.5517	0.018	0.016	7CFL	376.0	43	8.2	0.4207	0.4439	0.691	0.624	0.624
8i3j	Easy	4RH7	49.2															0
8i59	Easy	6LVV	96.5	798	29.2	0.3662	0.4404	0.762	0.649	8D8O	997.1	36	6.6	0.5344	0.5758	0.007	0.004	0.649
8i6h	Easy	3A1J	49.7							6FVO	387.0	67	5.9	0.4870	0.5477	0.016	0.01	0.01
8i6z	Easy	6K8T	1024.3							6K8S	2660.1	788	26.3	0.3909	0.4233	0.736	0.676	0.676
8i8y	Easy	4KYZ	21.3	22	6	0.5571	0.5566	-0.015	0.005	5KAX	431.9	22	6.0	0.5677	0.6287	0.001	0	0.005
8ic1	Easy	4XUP	4.57675	123	7.5	0.5240	0.5460	0.007	0.003									0
8iib	Easy	2IJD	36.8							2WK4	669.5	43	7.1	0.5457	0.5601	0.004	0.002	0.002
8ilc	Easy	7RQG	654.8	87	12	0.5028	0.524	0.719	0.572	2QTQ	497.5	19	5.8	0.5283	0.5637	0.032	0.023	0.572
8j1w	Easy	6FZO	863.9							6FZN	290.9	99	7.3	0.4531	0.4846	0.649	0.53	0.53
8j1x	Easy	6FZO	719.4							6FZN	281.5	103	7.4	0.4524	0.4634	0.666	0.539	0.539
8j98	Easy	6FZO	540.2							6FZN	291.4	200	14.8	0.3854	0.4683	0.791	0.633	0.633
8jj7	Easy	3III	79.3															0
8k1c	Easy	1OU6	165.6	2824	40.7	0.3295	0.3672	0.786	0.741	7M7H	253.0	72	5.3	0.5025	0.5128	0.023	0.016	0.741
8k1f	Easy	5ZW4	88.6	226	13.3	0.3758	0.4228	0.618	0.585	2OAS	143.8	60	6.5	0.4924	0.5164	0.015	0.01	0.585
8k1i	Easy	7EZI	43.1	341	13.6	0.4577	0.5049	0.439	0.386	3OG2	249.0	96	9.2	0.4978	0.5274	0.014	0.011	0.386
8k5l	Easy	3DTN	14.4	142	7.4	0.5252	0.5428	0.028	0.022	5A22	81.5	160	7.2	0.5343	0.5490	0.02	0.014	0.014
8k76	Easy	5H02	30.6	46	7.2	0.5326	0.5508	0.013	0.008	6WLF	404.4	34	5.7	0.5326	0.5497	0.009	0.006	0.008
8ok4	Easy	6ELC	104	18	4.3	0.5473	0.5533	0.002	0.001	7P5B	770.8	6	4.8	0.5395	0.5551	0.005	0.004	0.004
8oq1	Easy	6EU4	81	39	5.1	0.5009	0.5056	0.049	0.023	4XR6	1431.2	246	9.5	0.4642	0.4826	0.474	0.397	0.397
8siu	Easy	5WUK	76	34	6	0.5378	0.5433	0.185	0.162	5U5T	750.3	75	8.2	0.4775	0.4969	0.551	0.475	0.475
8smq	Easy	2JIO	2.4513							2Y8K	132.1	91	6.3	0.5461	0.5640	0.021	0.016	0.016
8srz	Easy	6KXU	14.8							7SMG	165.5	43	6.5	0.5333	0.5584	0.01	0.008	0.008
8u00	Easy	5WCM	238.6	185	15.8	0.4004	0.4411	0.695	0.65	6AO1	404.6	34	5.7	0.5088	0.5516	0.029	0.021	0.65
8u01	Easy	5N6U	36.3															0
7qrr	ESMfold	3GIR	0.98	364	7.5	0.5266	0.5436	0.024	0.01									0
8bjw	ESMfold	1L9A	-1							4CZ9	45.5	132	7.5	0.5074	0.5735	0.01	0.007	0.007
8bvl	ESMFold	5C1Z	67.4							6C32	205.3	43	5.7	0.5248	0.5459	0.042	0.029	0.029
8gxl	ESMFold	7DVQ	-1							6MUV	212.5	46	6.6	0.5041	0.5640	0.032	0.024	0.024
7px1	Failed	1J1T	4.31155	36	4.7	0.5554	0.5986	0.076	0.042	4OUN	116.4	19	4.4	0.5557	0.5827	0.022	0.015	0.042
7sfy	Failed	6FIA	12.7	108	6.6	0.5221	0.5749	0.021	0.022	7OCA	43.9	106	6.6	0.5060	0.5416	0.026	0.022	0.022
7t6a	Failed	6I0I	6.07944	58	7.1	0.5422	0.5568	0.033	0.013	6QDI	344.3	25	5.1	0.5358	0.5715	0.017	0.014	0.014
7uv8	Failed	5WTS	51.6	25	5.2	0.5528	0.5841	0.013	0.014									0.014
7w91	Failed	7JRQ	2.23926							5B1Q	15.8	392	6.7	0.4709	0.4903	0.124	0.067	0.067
7ztw	Failed	6ZZZ	7.15809	146	4.6	0.5155	0.5463	0.027	0.017									0.017
8auc	Failed	2XIV	10.2	437	10	0.4958	0.512	0.629	0.33									0.33
8b8d	Failed	6GBQ	8.42868							1U4Q	94.3	241	6.7	0.5238	0.5915	0.018	0.019	0.019
8bt6	Failed	4R10	17.2															0
8jpa	Failed	7EX9	36.2							3SXY	241.6	25	3.2	0.5393	0.5810	0.044	0.042	0.042
8opz	Failed	5JSD	121.8							2VBK	1271.8	203	4.2	0.4468	0.4550	0.031	0.021	0.021
8tv0	Failed	6RW8	140.5															0
7qwa	Manual	7NFJ	117	374	17.8	0.5016	0.5168	0.021	0.013	5J5L	16.0	261	11.7	0.5069	0.5236	0.028	0.015	0.015
7qwb	Manual	7NFJ	119.6	43	3	0.5436	0.5722	0.081	0.039									0.039
7r0t	Manual	1KFS	186							7MQC	390.0	16	3.9	0.5493	0.6076	0.027	0.017	0.017
7usn	Manual	7KE3	36	18740	44.6	0.3200	0.3443	0.838	0.772									0
7y19	Manual	3NHZ	41.5	19	6	0.4761	0.504	0.04	0.029	1XHE	240.3	23	5.7	0.5367	0.5242	0.021	0.016	0.029
7y78	Manual	5FOY	23.6	77	6.7	0.5504	0.5683	0.005	0.002	5XA0	324.3	69	7.8	0.5501	0.5855	0.012	0.009	0.009
8haw	Manual	2D1G	44.1	99	3.8	0.5909	0.5969	0.064	0.032	6XKD	645.2	55	3.8	0.5877	0.6224	0.008	0.006	0.032
8j67	Manual	6FAH	5.43221							1UPS	183.1	51	4.5	0.5449	0.5860	0.004	0.002	0.002
8pfc	Manual	5EKD	2.51091							7SOL	74.6	145	6.0	0.5200	0.5580	0.029	0.019	0.019
8u12	Manual	2MDV	-1							6OAW	30.4	157	6.4	0.5228	0.5338	0.015	0.012	0.012
7zyh	Oligomer	7K95	36.2	198	7.3	0.4612	0.5046	0.69	0.38	6V82	111.4	65	6.1	0.5142	0.5331	0.041	0.029	0.38
8af9	Oligomer	6DET	2.26649							6Q82	35.8	111	7.3	0.5983	0.6054	0.003	0.002	0.002
8h8h	Oligomer	5B52	27							3JA6	22.4	311	7.4	0.5511	0.5817	0.027	0.018	0.018
7pcv	Splitting	6XLV	19.2	41	6.3	0.4975	0.5399	0.024	0.016	4QQB	113.6	28	5.1	0.5175	0.5372	0.038	0.031	0.031
7udi	Splitting	2Q2R	12.9	53	6.9	0.5155	0.5553	0.036	0.019	4RP8	339.2	40	7.2	0.5206	0.5653	0.027	0.018	0.019
7w54	Splitting	7F9X	269.7	409	23	0.4968	0.5176	0.734	0.396	5N4L	1076.1	40	6.5	0.5178	0.5777	0.013	0.008	0.396
7w6y	Splitting	4REY	61.4	15	4.6	0.4776	0.4958	0.105	0.083									0.083
7wjg	Splitting	7B5T	151.4	46	6.5	0.5353	0.5273	0.028	0.022	5XGI	425.5	54	5.6	0.5274	0.5675	0.038	0.026	0.026
7xbj	Splitting	5IWH	3.77464	62	7.6	0.549	0.5464	0.029	0.012	1O7F	411.9	23	5.3	0.5436	0.5362	0.014	0.011	0.012
7xhz	Splitting	3MPO	184.8	12	4.6	0.5486	0.5605	0.016	0.011	3FZQ	880.2	19	5.4	0.5347	0.5715	0.022	0.015	0.015
7yfj	Splitting	3IV1	14.3	71	7.7	0.5432	0.5734	0.48	0.311	2OTO	265.4	62	6.3	0.6080	0.6353	0.029	0.017	0.311
7zbh	Splitting	2DHR	119.7	14	8.3	0.5126	0.5431	0.306	0.221	7MGM	125.4	120	5.4	0.4888	0.5518	0.027	0.02	0.221
7zgi	Splitting	1T11	72.8	25	3.7	0.5225	0.5761	0.03	0.016									0.016
8bke	Splitting	4RU5	28.6							3GQ8	472.2	120	5.3	0.5246	0.5540	0.03	0.02	0.02
8ewh	Splitting	4ZCI	2044.6	94	7	0.4876	0.5269	0.014	0.006									0.006
8fnr	Splitting	1IJ5	17.8							1L3F	70.0	83	6.5	0.5255	0.5331	0.018	0.014	0.014
8gt9	Splitting	5K7B	243.8							7P3R	62.5	328	6.8	0.5242	0.5683	0.022	0.014	0.014
8hdv	Splitting	5CWK	34.7							3SXY	217.7	29	4.2	0.5203	0.5693	0.034	0.025	0.025
8j8p	Splitting	7DKH	4373	93	8.5	0.3758	0.4235	0.752	0.61	7DKH	2940.9	451	17.7	0.3602	0.4025	0.767	0.626	0.626
8j8q	Splitting	7DKH	3463.9	105	8.9	0.4092	0.4105	0.678	0.549	7DKH	2466.5	371	16.4	0.3651	0.3928	0.74	0.602	0.602
															MRPARSE	Solutions	Failures	Solution %
															Ample	0	2	0
															Arcimboldo	1	1	50
															Easy	92	264	25.8427
															ESMFold	0	4	0
															Failed	1	11	8.33333
															Manual	0	10	0
															Oligomers	1	2	33.3333
															Splitting	4	13	23.5294
															Total	99	307	24.3842
															GESAMT	Solutions	Failures	Solution %
															Ample	0	2	0
															Arcimboldo	0	2	0
															Easy	85	271	23.8764
															ESMFold	0	4	0
															Failed	0	12	0
															Manual	0	10	0
															Oligomers	0	3	0
															Splitting	2	15	11.7647
															Total	87	319	21.4286
															COMBINED	Solutions	Failures	Solution %
															Ample	0	2	0
															Arcimboldo	1	1	50
															Easy	138	218	38.764
															ESMFold	0	4	0
															Failed	1	11	8.33333
															Manual	0	10	0
															Oligomers	1	2	33.3333
															Splitting	4	13	23.5294
															Total	145	261	35.7143

## Sheet: Supp Tab 9, failed (more detail
PDBID	Resolution (Å)	Number of entities	Number of molecules in ASU per entity	Biological assembly	Number of residues in each entity	Secondary structure	SOCKET2: Contains coiled-coil?	Crystal pathology: contains twinning?	Crystal pathology: contains tNCS?	AF2 Neff/length	AF2 total sequences in MSA	AF2 Average pLDDT	AF2 TMscore	CF Neff/length	CF total sequences in MSA	CF Average pLDDT	CF TMscore	ESM Average pLDDT	ESM TMscore
7px1	2.33	1	2	Homo 2-mer	89	All helix	No	No	Yes	0.1	19	69.2	0.63	0.03	8	80.2	0.66	47.3	0.6
7sfy	2.5	2	2024-02-04	Hetero 3-mer	46, 42	All helix	Yes	No	No	3.99, 1.51	375, 190	91.2, 87.2	0.72, 0.68	0.29, 0.67	53, 122	94.5, 88.4	0.72, 0.68	79.7, 80	0.72, 0.7
7t6a	1.65	2	2024-02-02	Hetero 2-mer	185, 44	Mostly sheet, All sheet	No, No	No	No	0.08, 0.58	31, 52	47, 59.5	0.49, 0.33	0.02, 0.02	2024-02-13	38.4, 71.1	0.37, 0.32	31.7, 49.6	0.36, 0.34
7uv8	2.7	2	2024-02-01	Hetero 3-mer	150, 212	Mostly helix, All helix	No, Yes	No	No	23.23, 2.46	12064, 860	95.8, 78.4	0.98, 0.23	61.53, 0.17	14569, 64	95.2, 79.5	0.98, 0.23	83.4, 75.9	0.97, 0.22
7w91	3.29	1	12	Homo 6-mer	56	All helix	Yes	No	No	2.01	551	94.8	0.74	1.32	655	96.1	0.72	84.9	0.75
7ztw	1.93	1	4	Homo 2-mer	150	Mostly helix	No	No	Yes	7.51	1298	69.5	0.4	0.34	149	78.1	0.43	51.8	0.44
8auc	3.5	1	2	Monomer	600	Mostly helix	Yes	No	Yes	2.94	13886	78.9	0.34	1.17	19173	76.5	0.32	-	-
8b8d	2.4	1	4	Homo 4-mer	115	All helix	Yes	No	No	0.16	55	86.3	0.66	0.07	46	83.3	0.56	79.6	0.67
8jpa	2.3	1	2	Homo 2-mer	183	All helix	No	No	Yes	0.25	799	85.3	0.49	0.02	91	85.8	0.48	69.9	0.49
8opz	1.5	1	1	Homo 3-mer	641	Mostly sheet	No	Yes	No	0.01	349	67.3	0.64	0.01	356	46.1	0.48	-	-
8bt6	2.33	1	1	Monomer	2646	Mostly helix	Yes	No	No	0.35	13505	-	-	0.01	103	83.3	0.73	-	-
8tv0	3.1	1	5	Homo 5-mer	2537	Mixed	Yes	No	No	0.28	20759	-	-	0.15	8135	79.6	0.68	-	-
